# Supplementary material for: Modeling spatial variation in density of golden eagle nest sites in the western United States
Source: PLoS One. 2019 Sep 30;14(9):e0223143. doi: 10.1371/journal.pone.0223143 (PMC6768475; doi:10.1371/journal.pone.0223143)
Supplement: S1 Table — (XLSX) [file pone.0223143.s005.xlsx]

## Sheet: All_Variables
Variable Name	Variable Description	Variable Category	Variable Status	Variable Status Rationale	Base Variable Name	Variable Scale	Variable Statistic	Variable Min Value	Variable Max Value	Variable Units	File Name	California Foothills				Central Basin and Range				Central Basin and Range				Columbia Plateau				Forested Montane				Intermontane Basins and Valleys				Northern Great Basin				Northwestern Plains				Southwestern Deserts				Southwestern Plains
											# FILES	Full Set	Scale- Defined	Initial Model	Final Model	Full Set	Scale- Defined	Initial Model	Final Model	Full Set	Scale- Defined	Initial Model	Final Model	Full Set	Scale- Defined	Initial Model	Final Model	Full Set	Scale- Defined	Initial Model	Final Model	Full Set	Scale- Defined	Initial Model	Final Model	Full Set	Scale- Defined	Initial Model	Final Model	Full Set	Scale- Defined	Initial Model	Final Model	Full Set	Scale- Defined	Initial Model	Final Model	Full Set	Scale- Defined
											693	578	38	23	10	457	63	22	10	566	36	18	6	457	62	25	13	566	43	34	11	566	46	28	12	284	44	21	11	457	45	20	12	578	60	31	8	511	59
Variable_Name	Variable_Description	Variable_Category	Variable_Status	Status_Rationale	Base_Variable_Name	Variable_Scale	Variable_Statistic	Variable_Min	Variable_Max	Variable_Units	File_Name	CAFO_FS	CAFO_SD	CAFO_IM	CAFO_FM	CBRA_FS	CBRA_SD	CBRA_IM	CBRA_FM	CHDE_FS	CHDE_SD	CHDE_IM	CHDE_FM	COPT_FS	COPT_SD	COPT_IM	COPT_FM	FOMO_FS	FOMO_SD	FOMO_IM	FOMO_FM	IMBV_FS	IMBV_SD	IMBV_IM	IMBV_FM	NGRB_FS	NGRB_SD	NGRB_IM	NGRB_FM	NWPL_FS	NWPL_SD	NWPL_IM	NWPL_FM	SWDE_FS	SWDE_SD	SWDE_IM	SWDE_FM	SWPL_FS	SWPL_SD
climate1c 0.12 km MN	Mean Annual Precipitation (MAP), mean of values within a 0.12 km cell	Climate Indices	CURRENT	Replaces climate1b.	climate1c	0.12 km	mean	58.0602	3653.37	millimeters (mm)	climate1c_120m_MN	1	0	0	0	1	0	0	0	1	0	0	0	1	0	0	0	1	0	0	0	1	1	1	0	1	0	0	0	1	0	0	0	1	0	0	0	1	0
climate1c 0.5 km MN	Mean Annual Precipitation (MAP), mean of cell values in a 0.5 km-radius neighborhood	Climate Indices	CURRENT	Replaces climate1b.	climate1c	0.5 km	mean	58.3882	3638.13	millimeters (mm)	climate1c_05km_MN	1	0	0	0	1	0	0	0	1	0	0	0	1	1	0	0	1	0	0	0	1	0	0	0	1	0	0	0	1	0	0	0	1	1	0	0	1	1
climate1c 0.5 km SD	Mean Annual Precipitation (MAP), standard deviation of cell values in a 0.5 km-radius neighborhood	Climate Indices	CURRENT	Replaces climate1b.	climate1c	0.5 km	standard deviation	0	258.299	millimeters (mm)	climate1c_05km_SD	1	1	1	0	1	1	0	0	1	1	0	0	1	1	1	0	1	0	0	0	1	0	0	0	1	0	0	0	1	1	0	0	1	1	0	0	1	1
climate1c 1.0 km MN	Mean Annual Precipitation (MAP), mean of cell values in a 1.0 km-radius neighborhood	Climate Indices	CURRENT	Replaces climate1b.	climate1c	1.0 km	mean	58.6944	3614.66	millimeters (mm)	climate1c_1km_MN	1	0	0	0	1	0	0	0	1	0	0	0	1	0	0	0	1	1	1	0	1	0	0	0	1	0	0	0	1	0	0	0	1	0	0	0	1	0
climate1c 1.0 km SD	Mean Annual Precipitation (MAP), standard deviation of cell values in a 1.0 km-radius neighborhood	Climate Indices	CURRENT	Replaces climate1b.	climate1c	1.0 km	standard deviation	0	399.232	millimeters (mm)	climate1c_1km_SD	1	0	0	0	1	1	1	0	1	0	0	0	1	0	0	0	1	0	0	0	1	0	0	0	1	1	0	0	1	0	0	0	1	0	0	0	1	0
climate1c 2.0 km MN	Mean Annual Precipitation (MAP), mean of cell values in a 2.0 km-radius neighborhood	Climate Indices	CURRENT	Replaces climate1b.	climate1c	2.0 km	mean	58.9424	3565.53	millimeters (mm)	climate1c_2km_MN	1	0	0	0	1	0	0	0	1	0	0	0	1	0	0	0	1	0	0	0	1	0	0	0	1	0	0	0	1	0	0	0	1	0	0	0	1	0
climate1c 2.0 km SD	Mean Annual Precipitation (MAP), standard deviation of cell values in a 2.0 km-radius neighborhood	Climate Indices	CURRENT	Replaces climate1b.	climate1c	2.0 km	standard deviation	0	525.56	millimeters (mm)	climate1c_2km_SD	1	0	0	0	1	0	0	0	1	0	0	0	1	0	0	0	1	0	0	0	1	0	0	0	1	0	0	0	1	0	0	0	1	0	0	0	1	0
climate1c 3.2 km MN	Mean Annual Precipitation (MAP), mean of cell values in a 3.2 km-radius neighborhood	Climate Indices	CURRENT	Replaces climate1b.	climate1c	3.2 km	mean	59.2534	3522.91	millimeters (mm)	climate1c_2mi_MN	1	0	0	0	1	0	0	0	1	0	0	0	1	0	0	0	1	0	0	0	1	0	0	0	1	1	0	0	1	0	0	0	1	0	0	0	1	0
climate1c 3.2 km SD	Mean Annual Precipitation (MAP), standard deviation of cell values in a 3.2 km-radius neighborhood	Climate Indices	CURRENT	Replaces climate1b.	climate1c	3.2 km	standard deviation	0	542.789	millimeters (mm)	climate1c_2mi_SD	1	0	0	0	1	0	0	0	1	0	0	0	1	0	0	0	1	0	0	0	1	0	0	0	1	0	0	0	1	0	0	0	1	0	0	0	1	0
climate1c 6.4 km MN	Mean Annual Precipitation (MAP), mean of cell values in a 6.4 km-radius neighborhood	Climate Indices	CURRENT	Replaces climate1b.	climate1c	6.4 km	mean	60.2431	3382.64	millimeters (mm)	climate1c_4mi_MN	1	0	0	0	1	0	0	0	1	0	0	0	1	0	0	0	1	0	0	0	1	0	0	0	1	0	0	0	1	0	0	0	1	0	0	0	1	0
climate1c 6.4 km SD	Mean Annual Precipitation (MAP), standard deviation of cell values in a 6.4 km-radius neighborhood	Climate Indices	CURRENT	Replaces climate1b.	climate1c	6.4 km	standard deviation	0	676.865	millimeters (mm)	climate1c_4mi_SD	1	0	0	0	1	0	0	0	1	0	0	0	1	0	0	0	1	0	0	0	1	0	0	0	1	0	0	0	1	0	0	0	1	0	0	0	1	0
climate2c 0.12 km MN	Degree-days > 5 Degrees Celsius (DD5), mean of values within a 0.12 km cell	Climate Indices	CURRENT	Replaces climate2b.	climate2c	0.12 km	mean	50.9701	6936.53	degree-days (#)	climate2c_120m_MN	1	0	0	0	1	0	0	0	1	0	0	0	1	0	0	0	1	0	0	0	1	0	0	0	1	0	0	0	1	0	0	0	1	0	0	0	1	0
climate2c 0.5 km MN	Degree-days > 5 Degrees Celsius (DD5), mean of cell values in a 0.5 km-radius neighborhood	Climate Indices	CURRENT	Replaces climate2b.	climate2c	0.5 km	mean	58.4068	6933.02	degree-days (#)	climate2c_05km_MN	1	0	0	0	1	0	0	0	1	0	0	0	1	1	1	0	1	0	0	0	1	0	0	0	1	0	0	0	1	0	0	0	1	0	0	0	1	1
climate2c 0.5 km SD	Degree-days > 5 Degrees Celsius (DD5), standard deviation of cell values in a 0.5 km-radius neighborhood	Climate Indices	CURRENT	Replaces climate2b.	climate2c	0.5 km	standard deviation	0	588.273	degree-days (#)	climate2c_05km_SD	1	1	0	0	1	1	0	0	1	1	0	0	1	1	0	0	1	1	1	0	1	1	1	0	0	0	0	0	1	1	0	0	1	1	0	0	1	1
climate2c 1.0 km MN	Degree-days > 5 Degrees Celsius (DD5), mean of cell values in a 1.0 km-radius neighborhood	Climate Indices	CURRENT	Replaces climate2b.	climate2c	1.0 km	mean	66.2158	6927.79	degree-days (#)	climate2c_1km_MN	1	0	0	0	1	0	0	0	1	0	0	0	1	0	0	0	1	0	0	0	1	0	0	0	1	0	0	0	1	0	0	0	1	0	0	0	1	0
climate2c 1.0 km SD	Degree-days > 5 Degrees Celsius (DD5), standard deviation of cell values in a 1.0 km-radius neighborhood	Climate Indices	CURRENT	Replaces climate2b.	climate2c	1.0 km	standard deviation	0	799.208	degree-days (#)	climate2c_1km_SD	1	0	0	0	1	1	0	0	1	0	0	0	1	0	0	0	1	0	0	0	1	0	0	0	0	0	0	0	1	0	0	0	1	0	0	0	1	0
climate2c 2.0 km MN	Degree-days > 5 Degrees Celsius (DD5), mean of cell values in a 2.0 km-radius neighborhood	Climate Indices	CURRENT	Replaces climate2b.	climate2c	2.0 km	mean	98.1092	6922.34	degree-days (#)	climate2c_2km_MN	1	0	0	0	1	0	0	0	1	0	0	0	1	0	0	0	1	0	0	0	1	0	0	0	1	0	0	0	1	0	0	0	1	0	0	0	1	0
climate2c 2.0 km SD	Degree-days > 5 Degrees Celsius (DD5), standard deviation of cell values in a 2.0 km-radius neighborhood	Climate Indices	CURRENT	Replaces climate2b.	climate2c	2.0 km	standard deviation	0	1119.24	degree-days (#)	climate2c_2km_SD	1	0	0	0	1	0	0	0	1	0	0	0	1	0	0	0	1	0	0	0	1	0	0	0	0	0	0	0	1	0	0	0	1	0	0	0	1	0
climate2c 3.2 km MN	Degree-days > 5 Degrees Celsius (DD5), mean of cell values in a 3.2 km-radius neighborhood	Climate Indices	CURRENT	Replaces climate2b.	climate2c	3.2 km	mean	149.088	6912.94	degree-days (#)	climate2c_2mi_MN	1	0	0	0	1	0	0	0	1	0	0	0	1	0	0	0	1	0	0	0	1	0	0	0	1	0	0	0	1	0	0	0	1	0	0	0	1	0
climate2c 3.2 km SD	Degree-days > 5 Degrees Celsius (DD5), standard deviation of cell values in a 3.2 km-radius neighborhood	Climate Indices	CURRENT	Replaces climate2b.	climate2c	3.2 km	standard deviation	0	1269.69	degree-days (#)	climate2c_2mi_SD	1	0	0	0	1	0	0	0	1	0	0	0	1	0	0	0	1	0	0	0	1	0	0	0	0	0	0	0	1	0	0	0	1	0	0	0	1	0
climate2c 6.4 km MN	Degree-days > 5 Degrees Celsius (DD5), mean of cell values in a 6.4 km-radius neighborhood	Climate Indices	CURRENT	Replaces climate2b.	climate2c	6.4 km	mean	184.101	6838.36	degree-days (#)	climate2c_4mi_MN	1	0	0	0	1	0	0	0	1	0	0	0	1	0	0	0	1	0	0	0	1	0	0	0	1	0	0	0	1	0	0	0	1	0	0	0	1	0
climate2c 6.4 km SD	Degree-days > 5 Degrees Celsius (DD5), standard deviation of cell values in a 6.4 km-radius neighborhood	Climate Indices	CURRENT	Replaces climate2b.	climate2c	6.4 km	standard deviation	0	1619.24	degree-days (#)	climate2c_4mi_SD	1	0	0	0	1	0	0	0	1	0	0	0	1	0	0	0	1	0	0	0	1	0	0	0	0	0	0	0	1	0	0	0	1	0	0	0	1	0
climate4c 0.12 km MN	Annual Moisture Index (AMI), mean of values within a 0.12 km cell	Climate Indices	CURRENT	Replaces climate4b.	climate4c	0.12 km	mean	0.00242265	1.42743	degree-days (#) / millimeter (mm)	climate4c_120m_MN	1	0	0	0	1	0	0	0	1	0	0	0	1	0	0	0	1	0	0	0	1	0	0	0	1	0	0	0	1	0	0	0	1	0	0	0	1	0
climate4c 0.5 km MN	Annual Moisture Index (AMI), mean of cell values in a 0.5 km-radius neighborhood	Climate Indices	CURRENT	Replaces climate4b.	climate4c	0.5 km	mean	0.00258882	1.41937	degree-days (#) / millimeter (mm)	climate4c_05km_MN	1	0	0	0	1	0	0	0	1	0	0	0	1	1	0	0	1	0	0	0	1	0	0	0	1	1	1	1	1	0	0	0	1	0	0	0	1	1
climate4c 0.5 km SD	Annual Moisture Index (AMI), standard deviation of cell values in a 0.5 km-radius neighborhood	Climate Indices	CURRENT	Replaces climate4b.	climate4c	0.5 km	standard deviation	0	0.173018	degree-days (#) / millimeter (mm)	climate4c_05km_SD	1	1	1	0	1	1	0	0	1	1	0	0	1	1	1	1	1	1	0	0	1	1	0	0	1	1	1	0	1	1	1	0	1	1	0	0	1	1
climate4c 1.0 km MN	Annual Moisture Index (AMI), mean of cell values in a 1.0 km-radius neighborhood	Climate Indices	CURRENT	Replaces climate4b.	climate4c	1.0 km	mean	0.00276133	1.41182	degree-days (#) / millimeter (mm)	climate4c_1km_MN	1	0	0	0	1	0	0	0	1	0	0	0	1	0	0	0	1	0	0	0	1	0	0	0	1	0	0	0	1	0	0	0	1	1	0	0	1	0
climate4c 1.0 km SD	Annual Moisture Index (AMI), standard deviation of cell values in a 1.0 km-radius neighborhood	Climate Indices	CURRENT	Replaces climate4b.	climate4c	1.0 km	standard deviation	0	0.249037	degree-days (#) / millimeter (mm)	climate4c_1km_SD	1	0	0	0	1	1	1	0	1	0	0	0	1	0	0	0	1	0	0	0	1	0	0	0	1	0	0	0	1	0	0	0	1	0	0	0	1	0
climate4c 2.0 km MN	Annual Moisture Index (AMI), mean of cell values in a 2.0 km-radius neighborhood	Climate Indices	CURRENT	Replaces climate4b.	climate4c	2.0 km	mean	0.00331691	1.40611	degree-days (#) / millimeter (mm)	climate4c_2km_MN	1	0	0	0	1	0	0	0	1	0	0	0	1	0	0	0	1	0	0	0	1	0	0	0	1	0	0	0	1	0	0	0	1	0	0	0	1	0
climate4c 2.0 km SD	Annual Moisture Index (AMI), standard deviation of cell values in a 2.0 km-radius neighborhood	Climate Indices	CURRENT	Replaces climate4b.	climate4c	2.0 km	standard deviation	0	0.332214	degree-days (#) / millimeter (mm)	climate4c_2km_SD	1	0	0	0	1	0	0	0	1	0	0	0	1	0	0	0	1	0	0	0	1	0	0	0	1	0	0	0	1	0	0	0	1	0	0	0	1	0
climate4c 3.2 km MN	Annual Moisture Index (AMI), mean of cell values in a 3.2 km-radius neighborhood	Climate Indices	CURRENT	Replaces climate4b.	climate4c	3.2 km	mean	0.00428372	1.39759	degree-days (#) / millimeter (mm)	climate4c_2mi_MN	1	0	0	0	1	0	0	0	1	0	0	0	1	0	0	0	1	0	0	0	1	0	0	0	1	0	0	0	1	0	0	0	1	0	0	0	1	0
climate4c 3.2 km SD	Annual Moisture Index (AMI), standard deviation of cell values in a 3.2 km-radius neighborhood	Climate Indices	CURRENT	Replaces climate4b.	climate4c	3.2 km	standard deviation	0	0.390615	degree-days (#) / millimeter (mm)	climate4c_2mi_SD	1	0	0	0	1	0	0	0	1	0	0	0	1	0	0	0	1	0	0	0	1	0	0	0	1	0	0	0	1	0	0	0	1	0	0	0	1	0
climate4c 6.4 km MN	Annual Moisture Index (AMI), mean of cell values in a 6.4 km-radius neighborhood	Climate Indices	CURRENT	Replaces climate4b.	climate4c	6.4 km	mean	0.00621704	1.3726	degree-days (#) / millimeter (mm)	climate4c_4mi_MN	1	0	0	0	1	0	0	0	1	0	0	0	1	0	0	0	1	0	0	0	1	0	0	0	1	0	0	0	1	0	0	0	1	0	0	0	1	0
climate4c 6.4 km SD	Annual Moisture Index (AMI), standard deviation of cell values in a 6.4 km-radius neighborhood	Climate Indices	CURRENT	Replaces climate4b.	climate4c	6.4 km	standard deviation	0	0.44578	degree-days (#) / millimeter (mm)	climate4c_4mi_SD	1	0	0	0	1	0	0	0	1	0	0	0	1	0	0	0	1	0	0	0	1	0	0	0	1	0	0	0	1	0	0	0	1	0	0	0	1	0
climate5 0.12 km MN	Annual Global Horizontal Irradiance (GHI), mean of values within a 0.12 km cell	Climate Indices	CURRENT		climate5	0.12 km	mean	2.88941	5.99646	kilowatt-hours (kWh) / square meter (m2) / day	climate5_120m_MN	1	0	0	0	0	0	0	0	1	0	0	0	0	0	0	0	1	0	0	0	1	1	1	0	0	0	0	0	0	0	0	0	1	0	0	0	1	0
climate5 0.5 km MN	Annual Global Horizontal Irradiance (GHI), mean of cell values in a 0.5 km-radius neighborhood	Climate Indices	CURRENT		climate5	0.5 km	mean	2.88941	5.99646	kilowatt-hours (kWh) / square meter (m2) / day	climate5_05km_MN	1	1	0	0	0	0	0	0	1	0	0	0	0	0	0	0	1	0	0	0	1	0	0	0	0	0	0	0	0	0	0	0	1	0	0	0	1	1
climate5 1.0 km MN	Annual Global Horizontal Irradiance (GHI), mean of cell values in a 1.0 km-radius neighborhood	Climate Indices	CURRENT		climate5	1.0 km	mean	2.88941	5.99646	kilowatt-hours (kWh) / square meter (m2) / day	climate5_1km_MN	1	0	0	0	0	0	0	0	1	0	0	0	0	0	0	0	1	0	0	0	1	0	0	0	0	0	0	0	0	0	0	0	1	0	0	0	1	0
climate5 2.0 km MN	Annual Global Horizontal Irradiance (GHI), mean of cell values in a 2.0 km-radius neighborhood	Climate Indices	CURRENT		climate5	2.0 km	mean	2.88941	5.99646	kilowatt-hours (kWh) / square meter (m2) / day	climate5_2km_MN	1	0	0	0	0	0	0	0	1	1	1	0	0	0	0	0	1	1	1	0	1	0	0	0	0	0	0	0	0	0	0	0	1	0	0	0	1	0
climate5 3.2 km MN	Annual Global Horizontal Irradiance (GHI), mean of cell values in a 3.2 km-radius neighborhood	Climate Indices	CURRENT		climate5	3.2 km	mean	2.88941	5.99646	kilowatt-hours (kWh) / square meter (m2) / day	climate5_2mi_MN	1	0	0	0	0	0	0	0	1	0	0	0	0	0	0	0	1	0	0	0	1	0	0	0	0	0	0	0	0	0	0	0	1	0	0	0	1	0
climate5 6.4 km MN	Annual Global Horizontal Irradiance (GHI), mean of cell values in a 6.4 km-radius neighborhood	Climate Indices	CURRENT		climate5	6.4 km	mean	2.92345	5.98681	kilowatt-hours (kWh) / square meter (m2) / day	climate5_4mi_MN	1	0	0	0	0	0	0	0	1	0	0	0	0	0	0	0	1	0	0	0	1	0	0	0	0	0	0	0	0	0	0	0	1	0	0	0	1	0
tempmax1 0.12 km MN	Maximum monthly temperature for April-June, mean of values within a 0.12 km cell	Climate Indices	CURRENT		tempmax1	0.12 km	mean	-5.73441	38.5396	degrees Celsius (°C)	tempmax1_120m_MN	1	0	0	0	0	0	0	0	1	0	0	0	0	0	0	0	1	0	0	0	1	0	0	0	0	0	0	0	0	0	0	0	1	1	1	0	0	0
tempmax1 0.5 km MN	Maximum monthly temperature for April-June, mean of cell values in a 0.5 km-radius neighborhood	Climate Indices	CURRENT		tempmax1	0.5 km	mean	-5.28449	38.5361	degrees Celsius (°C)	tempmax1_05km_MN	1	0	0	0	0	0	0	0	1	0	0	0	0	0	0	0	1	0	0	0	1	0	0	0	0	0	0	0	0	0	0	0	1	0	0	0	0	0
tempmax1 0.5 km SD	Maximum monthly temperature for April-June, standard deviation of cell values in a 0.5 km-radius neighborhood	Climate Indices	CURRENT		tempmax1	0.5 km	standard deviation	0	2.27024	degrees Celsius (°C)	tempmax1_05km_SD	1	1	1	0	0	0	0	0	1	1	0	0	0	0	0	0	1	1	1	0	1	0	0	0	0	0	0	0	0	0	0	0	1	1	1	0	0	0
tempmax1 1.0 km MN	Maximum monthly temperature for April-June, mean of cell values in a 1.0 km-radius neighborhood	Climate Indices	CURRENT		tempmax1	1.0 km	mean	-4.70536	38.5314	degrees Celsius (°C)	tempmax1_1km_MN	1	0	0	0	0	0	0	0	1	0	0	0	0	0	0	0	1	0	0	0	1	0	0	0	0	0	0	0	0	0	0	0	1	0	0	0	0	0
tempmax1 1.0 km SD	Maximum monthly temperature for April-June, standard deviation of cell values in a 1.0 km-radius neighborhood	Climate Indices	CURRENT		tempmax1	1.0 km	standard deviation	0	3.27104	degrees Celsius (°C)	tempmax1_1km_SD	1	0	0	0	0	0	0	0	1	0	0	0	0	0	0	0	1	0	0	0	1	1	0	0	0	0	0	0	0	0	0	0	1	0	0	0	0	0
tempmax1 2.0 km MN	Maximum monthly temperature for April-June, mean of cell values in a 2.0 km-radius neighborhood	Climate Indices	CURRENT		tempmax1	2.0 km	mean	-2.58254	38.5159	degrees Celsius (°C)	tempmax1_2km_MN	1	0	0	0	0	0	0	0	1	0	0	0	0	0	0	0	1	0	0	0	1	0	0	0	0	0	0	0	0	0	0	0	1	0	0	0	0	0
tempmax1 2.0 km SD	Maximum monthly temperature for April-June, standard deviation of cell values in a 2.0 km-radius neighborhood	Climate Indices	CURRENT		tempmax1	2.0 km	standard deviation	0	5.08487	degrees Celsius (°C)	tempmax1_2km_SD	1	0	0	0	0	0	0	0	1	0	0	0	0	0	0	0	1	0	0	0	1	0	0	0	0	0	0	0	0	0	0	0	1	0	0	0	0	0
tempmax1 3.2 km MN	Maximum monthly temperature for April-June, mean of cell values in a 3.2 km-radius neighborhood	Climate Indices	CURRENT		tempmax1	3.2 km	mean	-0.364827	38.4904	degrees Celsius (°C)	tempmax1_2mi_MN	1	0	0	0	0	0	0	0	1	0	0	0	0	0	0	0	1	0	0	0	1	0	0	0	0	0	0	0	0	0	0	0	1	0	0	0	0	0
tempmax1 3.2 km SD	Maximum monthly temperature for April-June, standard deviation of cell values in a 3.2 km-radius neighborhood	Climate Indices	CURRENT		tempmax1	3.2 km	standard deviation	0	6.18822	degrees Celsius (°C)	tempmax1_2mi_SD	1	0	0	0	0	0	0	0	1	0	0	0	0	0	0	0	1	0	0	0	1	0	0	0	0	0	0	0	0	0	0	0	1	0	0	0	0	0
tempmax1 6.4 km MN	Maximum monthly temperature for April-June, mean of cell values in a 6.4 km-radius neighborhood	Climate Indices	CURRENT		tempmax1	6.4 km	mean	4.18781	38.2401	degrees Celsius (°C)	tempmax1_4mi_MN	1	0	0	0	0	0	0	0	1	0	0	0	0	0	0	0	1	0	0	0	1	0	0	0	0	0	0	0	0	0	0	0	1	0	0	0	0	0
tempmax1 6.4 km SD	Maximum monthly temperature for April-June, standard deviation of cell values in a 6.4 km-radius neighborhood	Climate Indices	CURRENT		tempmax1	6.4 km	standard deviation	0	7.92753	degrees Celsius (°C)	tempmax1_4mi_SD	1	0	0	0	0	0	0	0	1	0	0	0	0	0	0	0	1	0	0	0	1	0	0	0	0	0	0	0	0	0	0	0	1	0	0	0	0	0
devroad1 0.12 km MN	Proportion of road landcover, mean of values within a 0.12 km cell	Developed Areas	CURRENT		devroad1	0.12 km	mean	0	1	proportion (%)	devroad1_120m_MN	1	0	0	0	1	0	0	0	1	0	0	0	1	0	0	0	1	0	0	0	1	0	0	0	0	0	0	0	1	0	0	0	1	0	0	0	1	0
devroad1 0.12 km SD	Proportion of road landcover, standard deviation of values within a 0.12 km cell	Developed Areas	CURRENT		devroad1	0.12 km	standard deviation	0	0.5	proportion (%)	devroad1_120m_SD	1	0	0	0	1	0	0	0	1	0	0	0	1	0	0	0	1	0	0	0	1	0	0	0	0	0	0	0	1	0	0	0	1	0	0	0	1	0
devroad1 0.5 km MN	Proportion of road landcover, mean of cell values in a 0.5 km-radius neighborhood	Developed Areas	CURRENT		devroad1	0.5 km	mean	0	0.885204	proportion (%)	devroad1_05km_MN	1	0	0	0	1	0	0	0	1	0	0	0	1	0	0	0	1	0	0	0	1	0	0	0	0	0	0	0	1	0	0	0	1	0	0	0	1	0
devroad1 0.5 km SD	Proportion of road landcover, standard deviation of cell values in a 0.5 km-radius neighborhood	Developed Areas	CURRENT		devroad1	0.5 km	standard deviation	0	0.442479	proportion (%)	devroad1_05km_SD	1	0	0	0	1	0	0	0	1	0	0	0	1	0	0	0	1	0	0	0	1	0	0	0	0	0	0	0	1	0	0	0	1	0	0	0	1	0
devroad1 1.0 km MN	Proportion of road landcover, mean of cell values in a 1.0 km-radius neighborhood	Developed Areas	CURRENT		devroad1	1.0 km	mean	0	0.755393	proportion (%)	devroad1_1km_MN	1	0	0	0	1	0	0	0	1	0	0	0	1	0	0	0	1	0	0	0	1	0	0	0	0	0	0	0	1	0	0	0	1	0	0	0	1	0
devroad1 1.0 km SD	Proportion of road landcover, standard deviation of cell values in a 1.0 km-radius neighborhood	Developed Areas	CURRENT		devroad1	1.0 km	standard deviation	0	0.411373	proportion (%)	devroad1_1km_SD	1	0	0	0	1	0	0	0	1	0	0	0	1	0	0	0	1	0	0	0	1	0	0	0	0	0	0	0	1	0	0	0	1	0	0	0	1	0
devroad1 2.0 km MN	Proportion of road landcover, mean of cell values in a 2.0 km-radius neighborhood	Developed Areas	CURRENT		devroad1	2.0 km	mean	0	0.639983	proportion (%)	devroad1_2km_MN	1	1	1	1	1	0	0	0	1	0	0	0	1	0	0	0	1	0	0	0	1	0	0	0	0	0	0	0	1	0	0	0	1	0	0	0	1	0
devroad1 2.0 km SD	Proportion of road landcover, standard deviation of cell values in a 2.0 km-radius neighborhood	Developed Areas	CURRENT		devroad1	2.0 km	standard deviation	0	0.386111	proportion (%)	devroad1_2km_SD	1	0	0	0	1	0	0	0	1	0	0	0	1	0	0	0	1	0	0	0	1	0	0	0	0	0	0	0	1	0	0	0	1	0	0	0	1	0
devroad1 3.2 km MN	Proportion of road landcover, mean of cell values in a 3.2 km-radius neighborhood	Developed Areas	CURRENT		devroad1	3.2 km	mean	0	0.568589	proportion (%)	devroad1_2mi_MN	1	0	0	0	1	0	0	0	1	0	0	0	1	0	0	0	1	0	0	0	1	0	0	0	0	0	0	0	1	0	0	0	1	0	0	0	1	0
devroad1 3.2 km SD	Proportion of road landcover, standard deviation of cell values in a 3.2 km-radius neighborhood	Developed Areas	CURRENT		devroad1	3.2 km	standard deviation	0	0.342934	proportion (%)	devroad1_2mi_SD	1	0	0	0	1	0	0	0	1	0	0	0	1	0	0	0	1	0	0	0	1	1	1	1	0	0	0	0	1	0	0	0	1	0	0	0	1	0
devroad1 6.4 km MN	Proportion of road landcover, mean of cell values in a 6.4 km-radius neighborhood	Developed Areas	CURRENT		devroad1	6.4 km	mean	0	0.474774	proportion (%)	devroad1_4mi_MN	1	0	0	0	1	0	0	0	1	0	0	0	1	1	1	1	1	0	0	0	1	0	0	0	0	0	0	0	1	0	0	0	1	0	0	0	1	1
devroad1 6.4 km SD	Proportion of road landcover, standard deviation of cell values in a 6.4 km-radius neighborhood	Developed Areas	CURRENT		devroad1	6.4 km	standard deviation	0	0.292937	proportion (%)	devroad1_4mi_SD	1	0	0	0	1	0	0	0	1	0	0	0	1	0	0	0	1	1	1	0	1	0	0	0	0	0	0	0	1	1	1	0	1	0	0	0	1	1
devurban1 0.12 km MN	Proportion of developed area landcover, mean of values within a 0.12 km cell	Developed Areas	CURRENT		devurban1	0.12 km	mean	0	1	proportion (%)	devurban1_120m_MN	1	0	0	0	1	0	0	0	1	0	0	0	1	0	0	0	1	0	0	0	1	0	0	0	0	0	0	0	1	0	0	0	1	0	0	0	1	0
devurban1 0.12 km SD	Proportion of developed area landcover, standard deviation of values within a 0.12 km cell	Developed Areas	CURRENT		devurban1	0.12 km	standard deviation	0	0.5	proportion (%)	devurban1_120m_SD	1	0	0	0	1	0	0	0	1	0	0	0	1	0	0	0	1	0	0	0	1	0	0	0	0	0	0	0	1	0	0	0	1	0	0	0	1	0
devurban1 0.5 km MN	Proportion of developed area landcover, mean of cell values in a 0.5 km-radius neighborhood	Developed Areas	CURRENT		devurban1	0.5 km	mean	0	1	proportion (%)	devurban1_05km_MN	1	0	0	0	1	0	0	0	1	0	0	0	1	0	0	0	1	0	0	0	1	0	0	0	0	0	0	0	1	0	0	0	1	0	0	0	1	0
devurban1 0.5 km SD	Proportion of developed area landcover, standard deviation of cell values in a 0.5 km-radius neighborhood	Developed Areas	CURRENT		devurban1	0.5 km	standard deviation	0	0.487422	proportion (%)	devurban1_05km_SD	1	0	0	0	1	0	0	0	1	0	0	0	1	0	0	0	1	0	0	0	1	0	0	0	0	0	0	0	1	0	0	0	1	0	0	0	1	0
devurban1 1.0 km MN	Proportion of developed area landcover, mean of cell values in a 1.0 km-radius neighborhood	Developed Areas	CURRENT		devurban1	1.0 km	mean	0	1	proportion (%)	devurban1_1km_MN	1	0	0	0	1	0	0	0	1	0	0	0	1	0	0	0	1	0	0	0	1	0	0	0	0	0	0	0	1	0	0	0	1	0	0	0	1	0
devurban1 1.0 km SD	Proportion of developed area landcover, standard deviation of cell values in a 1.0 km-radius neighborhood	Developed Areas	CURRENT		devurban1	1.0 km	standard deviation	0	0.483983	proportion (%)	devurban1_1km_SD	1	0	0	0	1	0	0	0	1	0	0	0	1	0	0	0	1	0	0	0	1	0	0	0	0	0	0	0	1	0	0	0	1	0	0	0	1	0
devurban1 2.0 km MN	Proportion of developed area landcover, mean of cell values in a 2.0 km-radius neighborhood	Developed Areas	CURRENT		devurban1	2.0 km	mean	0	0.971873	proportion (%)	devurban1_2km_MN	1	0	0	0	1	0	0	0	1	0	0	0	1	0	0	0	1	0	0	0	1	0	0	0	0	0	0	0	1	0	0	0	1	0	0	0	1	0
devurban1 2.0 km SD	Proportion of developed area landcover, standard deviation of cell values in a 2.0 km-radius neighborhood	Developed Areas	CURRENT		devurban1	2.0 km	standard deviation	0	0.474028	proportion (%)	devurban1_2km_SD	1	0	0	0	1	0	0	0	1	0	0	0	1	0	0	0	1	0	0	0	1	0	0	0	0	0	0	0	1	0	0	0	1	0	0	0	1	0
devurban1 3.2 km MN	Proportion of developed area landcover, mean of cell values in a 3.2 km-radius neighborhood	Developed Areas	CURRENT		devurban1	3.2 km	mean	0	0.960679	proportion (%)	devurban1_2mi_MN	1	0	0	0	1	0	0	0	1	0	0	0	1	0	0	0	1	0	0	0	1	0	0	0	0	0	0	0	1	0	0	0	1	0	0	0	1	0
devurban1 3.2 km SD	Proportion of developed area landcover, standard deviation of cell values in a 3.2 km-radius neighborhood	Developed Areas	CURRENT		devurban1	3.2 km	standard deviation	0	0.471885	proportion (%)	devurban1_2mi_SD	1	0	0	0	1	0	0	0	1	0	0	0	1	0	0	0	1	0	0	0	1	0	0	0	0	0	0	0	1	0	0	0	1	0	0	0	1	0
devurban1 6.4 km MN	Proportion of developed area landcover, mean of cell values in a 6.4 km-radius neighborhood	Developed Areas	CURRENT		devurban1	6.4 km	mean	0	0.884415	proportion (%)	devurban1_4mi_MN	1	0	0	0	1	0	0	0	1	0	0	0	1	1	0	0	1	0	0	0	1	0	0	0	0	0	0	0	1	0	0	0	1	0	0	0	1	0
devurban1 6.4 km SD	Proportion of developed area landcover, standard deviation of cell values in a 6.4 km-radius neighborhood	Developed Areas	CURRENT		devurban1	6.4 km	standard deviation	0	0.458892	proportion (%)	devurban1_4mi_SD	1	1	1	1	1	1	0	0	1	0	0	0	1	1	0	0	1	1	0	0	1	1	0	0	0	0	0	0	1	0	0	0	1	0	0	0	1	1
urban1 0.12 km MN	Proportion of developed area landcover, mean of values within a 0.12 km cell	Developed Areas	DEPRECATED	Redundant with devroad1 and devurban1.	urban1	0.12 km	mean	0	1	proportion (%)	urban1_120m_MN	0	0	0	0	0	0	0	0	0	0	0	0	0	0	0	0	0	0	0	0	0	0	0	0	1	0	0	0	0	0	0	0	0	0	0	0	0	0
urban1 0.12 km SD	Proportion of developed area landcover, standard deviation of values within a 0.12 km cell	Developed Areas	DEPRECATED	Redundant with devroad1 and devurban1.	urban1	0.12 km	standard deviation	0	0.5	proportion (%)	urban1_120m_SD	0	0	0	0	0	0	0	0	0	0	0	0	0	0	0	0	0	0	0	0	0	0	0	0	1	0	0	0	0	0	0	0	0	0	0	0	0	0
urban1 0.5 km MN	Proportion of developed area landcover, mean of cell values in a 0.5 km-radius neighborhood	Developed Areas	DEPRECATED	Redundant with devroad1 and devurban1.	urban1	0.5 km	mean	0	1	proportion (%)	urban1_05km_MN	0	0	0	0	0	0	0	0	0	0	0	0	0	0	0	0	0	0	0	0	0	0	0	0	1	0	0	0	0	0	0	0	0	0	0	0	0	0
urban1 0.5 km SD	Proportion of developed area landcover, standard deviation of cell values in a 0.5 km-radius neighborhood	Developed Areas	DEPRECATED	Redundant with devroad1 and devurban1.	urban1	0.5 km	standard deviation	0	0.497544	proportion (%)	urban1_05km_SD	0	0	0	0	0	0	0	0	0	0	0	0	0	0	0	0	0	0	0	0	0	0	0	0	1	0	0	0	0	0	0	0	0	0	0	0	0	0
urban1 1.0 km MN	Proportion of developed area landcover, mean of cell values in a 1.0 km-radius neighborhood	Developed Areas	DEPRECATED	Redundant with devroad1 and devurban1.	urban1	1.0 km	mean	0	1	proportion (%)	urban1_1km_MN	0	0	0	0	0	0	0	0	0	0	0	0	0	0	0	0	0	0	0	0	0	0	0	0	1	0	0	0	0	0	0	0	0	0	0	0	0	0
urban1 1.0 km SD	Proportion of developed area landcover, standard deviation of cell values in a 1.0 km-radius neighborhood	Developed Areas	DEPRECATED	Redundant with devroad1 and devurban1.	urban1	1.0 km	standard deviation	0	0.494714	proportion (%)	urban1_1km_SD	0	0	0	0	0	0	0	0	0	0	0	0	0	0	0	0	0	0	0	0	0	0	0	0	1	0	0	0	0	0	0	0	0	0	0	0	0	0
urban1 2.0 km MN	Proportion of developed area landcover, mean of cell values in a 2.0 km-radius neighborhood	Developed Areas	DEPRECATED	Redundant with devroad1 and devurban1.	urban1	2.0 km	mean	0	1	proportion (%)	urban1_2km_MN	0	0	0	0	0	0	0	0	0	0	0	0	0	0	0	0	0	0	0	0	0	0	0	0	1	0	0	0	0	0	0	0	0	0	0	0	0	0
urban1 2.0 km SD	Proportion of developed area landcover, standard deviation of cell values in a 2.0 km-radius neighborhood	Developed Areas	DEPRECATED	Redundant with devroad1 and devurban1.	urban1	2.0 km	standard deviation	0	0.494362	proportion (%)	urban1_2km_SD	0	0	0	0	0	0	0	0	0	0	0	0	0	0	0	0	0	0	0	0	0	0	0	0	1	0	0	0	0	0	0	0	0	0	0	0	0	0
urban1 3.2 km MN	Proportion of developed area landcover, mean of cell values in a 3.2 km-radius neighborhood	Developed Areas	DEPRECATED	Redundant with devroad1 and devurban1.	urban1	3.2 km	mean	0	1	proportion (%)	urban1_2mi_MN	0	0	0	0	0	0	0	0	0	0	0	0	0	0	0	0	0	0	0	0	0	0	0	0	1	0	0	0	0	0	0	0	0	0	0	0	0	0
urban1 3.2 km SD	Proportion of developed area landcover, standard deviation of cell values in a 3.2 km-radius neighborhood	Developed Areas	DEPRECATED	Redundant with devroad1 and devurban1.	urban1	3.2 km	standard deviation	0	0.49605	proportion (%)	urban1_2mi_SD	0	0	0	0	0	0	0	0	0	0	0	0	0	0	0	0	0	0	0	0	0	0	0	0	1	0	0	0	0	0	0	0	0	0	0	0	0	0
urban1 6.4 km MN	Proportion of developed area landcover, mean of cell values in a 6.4 km-radius neighborhood	Developed Areas	DEPRECATED	Redundant with devroad1 and devurban1.	urban1	6.4 km	mean	0	1	proportion (%)	urban1_4mi_MN	0	0	0	0	0	0	0	0	0	0	0	0	0	0	0	0	0	0	0	0	0	0	0	0	1	0	0	0	0	0	0	0	0	0	0	0	0	0
urban1 6.4 km SD	Proportion of developed area landcover, standard deviation of cell values in a 6.4 km-radius neighborhood	Developed Areas	DEPRECATED	Redundant with devroad1 and devurban1.	urban1	6.4 km	standard deviation	0	0.496674	proportion (%)	urban1_4mi_SD	0	0	0	0	0	0	0	0	0	0	0	0	0	0	0	0	0	0	0	0	0	0	0	0	1	1	0	0	0	0	0	0	0	0	0	0	0	0
alfalfa3b 0.12 km MN	Proportion of alfalfa cropland landcover, mean of values within a 0.12 km cell	Landcover	CURRENT	Replaces alfalfa3.	alfalfa3b	0.12 km	mean	0	1	proportion (%)	alfalfa3b_120m_MN	1	0	0	0	1	0	0	0	1	0	0	0	1	0	0	0	1	0	0	0	1	0	0	0	1	0	0	0	1	0	0	0	1	0	0	0	1	0
alfalfa3b 0.12 km SD	Proportion of alfalfa cropland landcover, standard deviation of values within a 0.12 km cell	Landcover	CURRENT	Replaces alfalfa3.	alfalfa3b	0.12 km	standard deviation	0	0.5	proportion (%)	alfalfa3b_120m_SD	1	0	0	0	1	0	0	0	1	0	0	0	1	0	0	0	1	0	0	0	1	0	0	0	1	0	0	0	1	0	0	0	1	0	0	0	1	0
alfalfa3b 0.5 km MN	Proportion of alfalfa cropland landcover, mean of cell values in a 0.5 km-radius neighborhood	Landcover	CURRENT	Replaces alfalfa3.	alfalfa3b	0.5 km	mean	0	1	proportion (%)	alfalfa3b_05km_MN	1	0	0	0	1	0	0	0	1	0	0	0	1	0	0	0	1	0	0	0	1	0	0	0	1	0	0	0	1	0	0	0	1	0	0	0	1	0
alfalfa3b 0.5 km SD	Proportion of alfalfa cropland landcover, standard deviation of cell values in a 0.5 km-radius neighborhood	Landcover	CURRENT	Replaces alfalfa3.	alfalfa3b	0.5 km	standard deviation	0	0.499062	proportion (%)	alfalfa3b_05km_SD	1	0	0	0	1	0	0	0	1	0	0	0	1	0	0	0	1	0	0	0	1	0	0	0	1	0	0	0	1	0	0	0	1	0	0	0	1	0
alfalfa3b 1.0 km MN	Proportion of alfalfa cropland landcover, mean of cell values in a 1.0 km-radius neighborhood	Landcover	CURRENT	Replaces alfalfa3.	alfalfa3b	1.0 km	mean	0	1	proportion (%)	alfalfa3b_1km_MN	1	0	0	0	1	0	0	0	1	0	0	0	1	0	0	0	1	0	0	0	1	0	0	0	1	0	0	0	1	0	0	0	1	0	0	0	1	0
alfalfa3b 1.0 km SD	Proportion of alfalfa cropland landcover, standard deviation of cell values in a 1.0 km-radius neighborhood	Landcover	CURRENT	Replaces alfalfa3.	alfalfa3b	1.0 km	standard deviation	0	0.489458	proportion (%)	alfalfa3b_1km_SD	1	0	0	0	1	0	0	0	1	0	0	0	1	0	0	0	1	0	0	0	1	0	0	0	1	0	0	0	1	0	0	0	1	0	0	0	1	0
alfalfa3b 2.0 km MN	Proportion of alfalfa cropland landcover, mean of cell values in a 2.0 km-radius neighborhood	Landcover	CURRENT	Replaces alfalfa3.	alfalfa3b	2.0 km	mean	0	0.999653	proportion (%)	alfalfa3b_2km_MN	1	0	0	0	1	0	0	0	1	0	0	0	1	1	1	1	1	0	0	0	1	0	0	0	1	0	0	0	1	0	0	0	1	0	0	0	1	0
alfalfa3b 2.0 km SD	Proportion of alfalfa cropland landcover, standard deviation of cell values in a 2.0 km-radius neighborhood	Landcover	CURRENT	Replaces alfalfa3.	alfalfa3b	2.0 km	standard deviation	0	0.492673	proportion (%)	alfalfa3b_2km_SD	1	0	0	0	1	0	0	0	1	0	0	0	1	0	0	0	1	0	0	0	1	0	0	0	1	0	0	0	1	0	0	0	1	0	0	0	1	0
alfalfa3b 3.2 km MN	Proportion of alfalfa cropland landcover, mean of cell values in a 3.2 km-radius neighborhood	Landcover	CURRENT	Replaces alfalfa3.	alfalfa3b	3.2 km	mean	0	0.998799	proportion (%)	alfalfa3b_2mi_MN	1	0	0	0	1	1	1	1	1	0	0	0	1	0	0	0	1	0	0	0	1	1	1	0	1	0	0	0	1	1	1	0	1	0	0	0	1	1
alfalfa3b 3.2 km SD	Proportion of alfalfa cropland landcover, standard deviation of cell values in a 3.2 km-radius neighborhood	Landcover	CURRENT	Replaces alfalfa3.	alfalfa3b	3.2 km	standard deviation	0	0.4879	proportion (%)	alfalfa3b_2mi_SD	1	0	0	0	1	0	0	0	1	0	0	0	1	0	0	0	1	1	1	1	1	0	0	0	1	0	0	0	1	0	0	0	1	0	0	0	1	0
alfalfa3b 6.4 km MN	Proportion of alfalfa cropland landcover, mean of cell values in a 6.4 km-radius neighborhood	Landcover	CURRENT	Replaces alfalfa3.	alfalfa3b	6.4 km	mean	0	0.898059	proportion (%)	alfalfa3b_4mi_MN	1	1	1	0	1	0	0	0	1	0	0	0	1	0	0	0	1	0	0	0	1	0	0	0	1	0	0	0	1	0	0	0	1	0	0	0	1	0
alfalfa3b 6.4 km SD	Proportion of alfalfa cropland landcover, standard deviation of cell values in a 6.4 km-radius neighborhood	Landcover	CURRENT	Replaces alfalfa3.	alfalfa3b	6.4 km	standard deviation	0	0.490117	proportion (%)	alfalfa3b_4mi_SD	1	0	0	0	1	0	0	0	1	0	0	0	1	0	0	0	1	0	0	0	1	0	0	0	1	1	1	1	1	0	0	0	1	0	0	0	1	0
barren1c 0.12 km MN	Proportion of barren landcover, mean of values within a 0.12 km cell	Landcover	CURRENT	Replaces barren1.	barren1c	0.12 km	mean	0	1	proportion (%)	barren1c_120m_MN	1	0	0	0	1	0	0	0	1	0	0	0	1	0	0	0	1	0	0	0	1	0	0	0	0	0	0	0	1	0	0	0	1	0	0	0	1	0
barren1c 0.12 km SD	Proportion of barren landcover, standard deviation of values within a 0.12 km cell	Landcover	CURRENT	Replaces barren1.	barren1c	0.12 km	standard deviation	0	0.5	proportion (%)	barren1c_120m_SD	1	0	0	0	1	0	0	0	1	0	0	0	1	0	0	0	1	0	0	0	1	0	0	0	0	0	0	0	1	0	0	0	1	0	0	0	1	0
barren1c 0.5 km MN	Proportion of barren landcover, mean of cell values in a 0.5 km-radius neighborhood	Landcover	CURRENT	Replaces barren1.	barren1c	0.5 km	mean	0	1	proportion (%)	barren1c_05km_MN	1	0	0	0	1	0	0	0	1	0	0	0	1	0	0	0	1	0	0	0	1	0	0	0	0	0	0	0	1	0	0	0	1	0	0	0	1	0
barren1c 0.5 km SD	Proportion of barren landcover, standard deviation of cell values in a 0.5 km-radius neighborhood	Landcover	CURRENT	Replaces barren1.	barren1c	0.5 km	standard deviation	0	0.491494	proportion (%)	barren1c_05km_SD	1	0	0	0	1	0	0	0	1	0	0	0	1	0	0	0	1	0	0	0	1	0	0	0	0	0	0	0	1	0	0	0	1	0	0	0	1	0
barren1c 1.0 km MN	Proportion of barren landcover, mean of cell values in a 1.0 km-radius neighborhood	Landcover	CURRENT	Replaces barren1.	barren1c	1.0 km	mean	0	1	proportion (%)	barren1c_1km_MN	1	0	0	0	1	0	0	0	1	0	0	0	1	0	0	0	1	0	0	0	1	0	0	0	0	0	0	0	1	0	0	0	1	0	0	0	1	0
barren1c 1.0 km SD	Proportion of barren landcover, standard deviation of cell values in a 1.0 km-radius neighborhood	Landcover	CURRENT	Replaces barren1.	barren1c	1.0 km	standard deviation	0	0.491309	proportion (%)	barren1c_1km_SD	1	0	0	0	1	0	0	0	1	0	0	0	1	0	0	0	1	0	0	0	1	0	0	0	0	0	0	0	1	0	0	0	1	0	0	0	1	0
barren1c 2.0 km MN	Proportion of barren landcover, mean of cell values in a 2.0 km-radius neighborhood	Landcover	CURRENT	Replaces barren1.	barren1c	2.0 km	mean	0	1	proportion (%)	barren1c_2km_MN	1	0	0	0	1	0	0	0	1	0	0	0	1	0	0	0	1	0	0	0	1	0	0	0	0	0	0	0	1	0	0	0	1	0	0	0	1	0
barren1c 2.0 km SD	Proportion of barren landcover, standard deviation of cell values in a 2.0 km-radius neighborhood	Landcover	CURRENT	Replaces barren1.	barren1c	2.0 km	standard deviation	0	0.494619	proportion (%)	barren1c_2km_SD	1	0	0	0	1	0	0	0	1	0	0	0	1	0	0	0	1	0	0	0	1	0	0	0	0	0	0	0	1	0	0	0	1	0	0	0	1	0
barren1c 3.2 km MN	Proportion of barren landcover, mean of cell values in a 3.2 km-radius neighborhood	Landcover	CURRENT	Replaces barren1.	barren1c	3.2 km	mean	0	1	proportion (%)	barren1c_2mi_MN	1	0	0	0	1	0	0	0	1	0	0	0	1	0	0	0	1	0	0	0	1	0	0	0	0	0	0	0	1	0	0	0	1	1	0	0	1	0
barren1c 3.2 km SD	Proportion of barren landcover, standard deviation of cell values in a 3.2 km-radius neighborhood	Landcover	CURRENT	Replaces barren1.	barren1c	3.2 km	standard deviation	0	0.496248	proportion (%)	barren1c_2mi_SD	1	0	0	0	1	0	0	0	1	0	0	0	1	0	0	0	1	0	0	0	1	0	0	0	0	0	0	0	1	1	0	0	1	0	0	0	1	0
barren1c 6.4 km MN	Proportion of barren landcover, mean of cell values in a 6.4 km-radius neighborhood	Landcover	CURRENT	Replaces barren1.	barren1c	6.4 km	mean	0	1	proportion (%)	barren1c_4mi_MN	1	1	1	0	1	1	1	0	1	0	0	0	1	0	0	0	1	1	1	1	1	0	0	0	0	0	0	0	1	0	0	0	1	0	0	0	1	0
barren1c 6.4 km SD	Proportion of barren landcover, standard deviation of cell values in a 6.4 km-radius neighborhood	Landcover	CURRENT	Replaces barren1.	barren1c	6.4 km	standard deviation	0	0.49739	proportion (%)	barren1c_4mi_SD	1	0	0	0	1	0	0	0	1	1	1	0	1	0	0	0	1	0	0	0	1	1	0	0	0	0	0	0	1	0	0	0	1	0	0	0	1	1
barren2c 0.12 km MN	Proportion of barren and sparsely vegetated landcover, mean of values within a 0.12 km cell	Landcover	DEPRECATED	Redundant with barren1c and sparse1. Replaces barren2.	barren2c	0.12 km	mean	0	1	proportion (%)	barren2c_120m_MN	0	0	0	0	0	0	0	0	0	0	0	0	0	0	0	0	0	0	0	0	0	0	0	0	1	0	0	0	0	0	0	0	0	0	0	0	0	0
barren2c 0.12 km SD	Proportion of barren and sparsely vegetated landcover, standard deviation of values within a 0.12 km cell	Landcover	DEPRECATED	Redundant with barren1c and sparse1. Replaces barren2.	barren2c	0.12 km	standard deviation	0	0.5	proportion (%)	barren2c_120m_SD	0	0	0	0	0	0	0	0	0	0	0	0	0	0	0	0	0	0	0	0	0	0	0	0	1	0	0	0	0	0	0	0	0	0	0	0	0	0
barren2c 0.5 km MN	Proportion of barren and sparsely vegetated landcover, mean of cell values in a 0.5 km-radius neighborhood	Landcover	DEPRECATED	Redundant with barren1c and sparse1. Replaces barren2.	barren2c	0.5 km	mean	0	1	proportion (%)	barren2c_05km_MN	0	0	0	0	0	0	0	0	0	0	0	0	0	0	0	0	0	0	0	0	0	0	0	0	1	0	0	0	0	0	0	0	0	0	0	0	0	0
barren2c 0.5 km SD	Proportion of barren and sparsely vegetated landcover, standard deviation of cell values in a 0.5 km-radius neighborhood	Landcover	DEPRECATED	Redundant with barren1c and sparse1. Replaces barren2.	barren2c	0.5 km	standard deviation	0	0.487422	proportion (%)	barren2c_05km_SD	0	0	0	0	0	0	0	0	0	0	0	0	0	0	0	0	0	0	0	0	0	0	0	0	1	0	0	0	0	0	0	0	0	0	0	0	0	0
barren2c 1.0 km MN	Proportion of barren and sparsely vegetated landcover, mean of cell values in a 1.0 km-radius neighborhood	Landcover	DEPRECATED	Redundant with barren1c and sparse1. Replaces barren2.	barren2c	1.0 km	mean	0	1	proportion (%)	barren2c_1km_MN	0	0	0	0	0	0	0	0	0	0	0	0	0	0	0	0	0	0	0	0	0	0	0	0	1	0	0	0	0	0	0	0	0	0	0	0	0	0
barren2c 1.0 km SD	Proportion of barren and sparsely vegetated landcover, standard deviation of cell values in a 1.0 km-radius neighborhood	Landcover	DEPRECATED	Redundant with barren1c and sparse1. Replaces barren2.	barren2c	1.0 km	standard deviation	0	0.491309	proportion (%)	barren2c_1km_SD	0	0	0	0	0	0	0	0	0	0	0	0	0	0	0	0	0	0	0	0	0	0	0	0	1	1	1	1	0	0	0	0	0	0	0	0	0	0
barren2c 2.0 km MN	Proportion of barren and sparsely vegetated landcover, mean of cell values in a 2.0 km-radius neighborhood	Landcover	DEPRECATED	Redundant with barren1c and sparse1. Replaces barren2.	barren2c	2.0 km	mean	0	1	proportion (%)	barren2c_2km_MN	0	0	0	0	0	0	0	0	0	0	0	0	0	0	0	0	0	0	0	0	0	0	0	0	1	0	0	0	0	0	0	0	0	0	0	0	0	0
barren2c 2.0 km SD	Proportion of barren and sparsely vegetated landcover, standard deviation of cell values in a 2.0 km-radius neighborhood	Landcover	DEPRECATED	Redundant with barren1c and sparse1. Replaces barren2.	barren2c	2.0 km	standard deviation	0	0.493921	proportion (%)	barren2c_2km_SD	0	0	0	0	0	0	0	0	0	0	0	0	0	0	0	0	0	0	0	0	0	0	0	0	1	0	0	0	0	0	0	0	0	0	0	0	0	0
barren2c 3.2 km MN	Proportion of barren and sparsely vegetated landcover, mean of cell values in a 3.2 km-radius neighborhood	Landcover	DEPRECATED	Redundant with barren1c and sparse1. Replaces barren2.	barren2c	3.2 km	mean	0	1	proportion (%)	barren2c_2mi_MN	0	0	0	0	0	0	0	0	0	0	0	0	0	0	0	0	0	0	0	0	0	0	0	0	1	0	0	0	0	0	0	0	0	0	0	0	0	0
barren2c 3.2 km SD	Proportion of barren and sparsely vegetated landcover, standard deviation of cell values in a 3.2 km-radius neighborhood	Landcover	DEPRECATED	Redundant with barren1c and sparse1. Replaces barren2.	barren2c	3.2 km	standard deviation	0	0.495793	proportion (%)	barren2c_2mi_SD	0	0	0	0	0	0	0	0	0	0	0	0	0	0	0	0	0	0	0	0	0	0	0	0	1	0	0	0	0	0	0	0	0	0	0	0	0	0
barren2c 6.4 km MN	Proportion of barren and sparsely vegetated landcover, mean of cell values in a 6.4 km-radius neighborhood	Landcover	DEPRECATED	Redundant with barren1c and sparse1. Replaces barren2.	barren2c	6.4 km	mean	0	1	proportion (%)	barren2c_4mi_MN	0	0	0	0	0	0	0	0	0	0	0	0	0	0	0	0	0	0	0	0	0	0	0	0	1	0	0	0	0	0	0	0	0	0	0	0	0	0
barren2c 6.4 km SD	Proportion of barren and sparsely vegetated landcover, standard deviation of cell values in a 6.4 km-radius neighborhood	Landcover	DEPRECATED	Redundant with barren1c and sparse1. Replaces barren2.	barren2c	6.4 km	standard deviation	0	0.496566	proportion (%)	barren2c_4mi_SD	0	0	0	0	0	0	0	0	0	0	0	0	0	0	0	0	0	0	0	0	0	0	0	0	1	0	0	0	0	0	0	0	0	0	0	0	0	0
BTPDtowns1 0.12 km MN	Proportion of black-tailed prairie dog towns, mean of values within a 0.12 km cell	Landcover	CURRENT		BTPDtowns1	0.12 km	mean	0	1	proportion (%)	BTPDtowns1_120m_MN	1	0	0	0	0	0	0	0	1	0	0	0	0	0	0	0	1	0	0	0	1	0	0	0	0	0	0	0	0	0	0	0	1	0	0	0	1	0
BTPDtowns1 0.12 km SD	Proportion of black-tailed prairie dog towns, standard deviation of values within a 0.12 km cell	Landcover	CURRENT		BTPDtowns1	0.12 km	standard deviation	0	0.5	proportion (%)	BTPDtowns1_120m_SD	1	0	0	0	0	0	0	0	1	0	0	0	0	0	0	0	1	0	0	0	1	0	0	0	0	0	0	0	0	0	0	0	1	0	0	0	1	0
BTPDtowns1 0.5 km MN	Proportion of black-tailed prairie dog towns, mean of cell values in a 0.5 km-radius neighborhood	Landcover	CURRENT		BTPDtowns1	0.5 km	mean	0	1	proportion (%)	BTPDtowns1_05km_MN	1	0	0	0	0	0	0	0	1	0	0	0	0	0	0	0	1	0	0	0	1	0	0	0	0	0	0	0	0	0	0	0	1	0	0	0	1	0
BTPDtowns1 0.5 km SD	Proportion of black-tailed prairie dog towns, standard deviation of cell values in a 0.5 km-radius neighborhood	Landcover	CURRENT		BTPDtowns1	0.5 km	standard deviation	0	0.494336	proportion (%)	BTPDtowns1_05km_SD	1	0	0	0	0	0	0	0	1	0	0	0	0	0	0	0	1	0	0	0	1	0	0	0	0	0	0	0	0	0	0	0	1	0	0	0	1	0
BTPDtowns1 1.0 km MN	Proportion of black-tailed prairie dog towns, mean of cell values in a 1.0 km-radius neighborhood	Landcover	CURRENT		BTPDtowns1	1.0 km	mean	0	1	proportion (%)	BTPDtowns1_1km_MN	1	0	0	0	0	0	0	0	1	0	0	0	0	0	0	0	1	0	0	0	1	0	0	0	0	0	0	0	0	0	0	0	1	0	0	0	1	0
BTPDtowns1 1.0 km SD	Proportion of black-tailed prairie dog towns, standard deviation of cell values in a 1.0 km-radius neighborhood	Landcover	CURRENT		BTPDtowns1	1.0 km	standard deviation	0	0.497393	proportion (%)	BTPDtowns1_1km_SD	1	0	0	0	0	0	0	0	1	0	0	0	0	0	0	0	1	0	0	0	1	0	0	0	0	0	0	0	0	0	0	0	1	0	0	0	1	0
BTPDtowns1 2.0 km MN	Proportion of black-tailed prairie dog towns, mean of cell values in a 2.0 km-radius neighborhood	Landcover	CURRENT		BTPDtowns1	2.0 km	mean	0	1	proportion (%)	BTPDtowns1_2km_MN	1	0	0	0	0	0	0	0	1	0	0	0	0	0	0	0	1	0	0	0	1	0	0	0	0	0	0	0	0	0	0	0	1	0	0	0	1	0
BTPDtowns1 2.0 km SD	Proportion of black-tailed prairie dog towns, standard deviation of cell values in a 2.0 km-radius neighborhood	Landcover	CURRENT		BTPDtowns1	2.0 km	standard deviation	0	0.493927	proportion (%)	BTPDtowns1_2km_SD	1	0	0	0	0	0	0	0	1	0	0	0	0	0	0	0	1	0	0	0	1	0	0	0	0	0	0	0	0	0	0	0	1	0	0	0	1	0
BTPDtowns1 3.2 km MN	Proportion of black-tailed prairie dog towns, mean of cell values in a 3.2 km-radius neighborhood	Landcover	CURRENT		BTPDtowns1	3.2 km	mean	0	0.994157	proportion (%)	BTPDtowns1_2mi_MN	1	0	0	0	0	0	0	0	1	0	0	0	0	0	0	0	1	0	0	0	1	0	0	0	0	0	0	0	0	0	0	0	1	0	0	0	1	0
BTPDtowns1 3.2 km SD	Proportion of black-tailed prairie dog towns, standard deviation of cell values in a 3.2 km-radius neighborhood	Landcover	CURRENT		BTPDtowns1	3.2 km	standard deviation	0	0.495677	proportion (%)	BTPDtowns1_2mi_SD	1	0	0	0	0	0	0	0	1	0	0	0	0	0	0	0	1	0	0	0	1	0	0	0	0	0	0	0	0	0	0	0	1	0	0	0	1	0
BTPDtowns1 6.4 km MN	Proportion of black-tailed prairie dog towns, mean of cell values in a 6.4 km-radius neighborhood	Landcover	CURRENT		BTPDtowns1	6.4 km	mean	0	0.485135	proportion (%)	BTPDtowns1_4mi_MN	1	0	0	0	0	0	0	0	1	0	0	0	0	0	0	0	1	0	0	0	1	0	0	0	0	0	0	0	0	0	0	0	1	0	0	0	1	0
BTPDtowns1 6.4 km SD	Proportion of black-tailed prairie dog towns, standard deviation of cell values in a 6.4 km-radius neighborhood	Landcover	CURRENT		BTPDtowns1	6.4 km	standard deviation	0	0.490497	proportion (%)	BTPDtowns1_4mi_SD	1	0	0	0	0	0	0	0	1	0	0	0	0	0	0	0	1	0	0	0	1	0	0	0	0	0	0	0	0	0	0	0	1	0	0	0	1	0
coverherb1 0.12 km MN	Percent herbaceous canopy cover, mean of values within a 0.12 km cell	Landcover	CURRENT		coverherb1	0.12 km	mean	0	95	percent cover (%)	coverherb1_120m_MN	1	0	0	0	0	0	0	0	1	0	0	0	0	0	0	0	1	0	0	0	1	0	0	0	0	0	0	0	0	0	0	0	1	0	0	0	1	1
coverherb1 0.12 km SD	Percent herbaceous canopy cover, standard deviation of values within a 0.12 km cell	Landcover	CURRENT		coverherb1	0.12 km	standard deviation	0	47.5	percent cover (%)	coverherb1_120m_SD	1	0	0	0	0	0	0	0	1	0	0	0	0	0	0	0	1	0	0	0	1	0	0	0	0	0	0	0	0	0	0	0	1	0	0	0	1	1
coverherb1 0.5 km MN	Percent herbaceous canopy cover, mean of cell values in a 0.5 km-radius neighborhood	Landcover	CURRENT		coverherb1	0.5 km	mean	0	95	percent cover (%)	coverherb1_05km_MN	1	0	0	0	0	0	0	0	1	0	0	0	0	0	0	0	1	0	0	0	1	1	1	0	0	0	0	0	0	0	0	0	1	0	0	0	1	0
coverherb1 0.5 km SD	Percent herbaceous canopy cover, standard deviation of cell values in a 0.5 km-radius neighborhood	Landcover	CURRENT		coverherb1	0.5 km	standard deviation	0	47.1532	percent cover (%)	coverherb1_05km_SD	1	0	0	0	0	0	0	0	1	0	0	0	0	0	0	0	1	0	0	0	1	0	0	0	0	0	0	0	0	0	0	0	1	0	0	0	1	0
coverherb1 1.0 km MN	Percent herbaceous canopy cover, mean of cell values in a 1.0 km-radius neighborhood	Landcover	CURRENT		coverherb1	1.0 km	mean	0	94.9096	percent cover (%)	coverherb1_1km_MN	1	1	1	1	0	0	0	0	1	0	0	0	0	0	0	0	1	1	1	0	1	0	0	0	0	0	0	0	0	0	0	0	1	0	0	0	1	0
coverherb1 1.0 km SD	Percent herbaceous canopy cover, standard deviation of cell values in a 1.0 km-radius neighborhood	Landcover	CURRENT		coverherb1	1.0 km	standard deviation	0	46.2986	percent cover (%)	coverherb1_1km_SD	1	0	0	0	0	0	0	0	1	0	0	0	0	0	0	0	1	0	0	0	1	0	0	0	0	0	0	0	0	0	0	0	1	0	0	0	1	0
coverherb1 2.0 km MN	Percent herbaceous canopy cover, mean of cell values in a 2.0 km-radius neighborhood	Landcover	CURRENT		coverherb1	2.0 km	mean	0	90.7242	percent cover (%)	coverherb1_2km_MN	1	0	0	0	0	0	0	0	1	0	0	0	0	0	0	0	1	0	0	0	1	0	0	0	0	0	0	0	0	0	0	0	1	0	0	0	1	0
coverherb1 2.0 km SD	Percent herbaceous canopy cover, standard deviation of cell values in a 2.0 km-radius neighborhood	Landcover	CURRENT		coverherb1	2.0 km	standard deviation	0	44.6107	percent cover (%)	coverherb1_2km_SD	1	0	0	0	0	0	0	0	1	0	0	0	0	0	0	0	1	0	0	0	1	0	0	0	0	0	0	0	0	0	0	0	1	0	0	0	1	0
coverherb1 3.2 km MN	Percent herbaceous canopy cover, mean of cell values in a 3.2 km-radius neighborhood	Landcover	CURRENT		coverherb1	3.2 km	mean	0	88.3982	percent cover (%)	coverherb1_2mi_MN	1	0	0	0	0	0	0	0	1	1	0	0	0	0	0	0	1	0	0	0	1	0	0	0	0	0	0	0	0	0	0	0	1	0	0	0	1	0
coverherb1 3.2 km SD	Percent herbaceous canopy cover, standard deviation of cell values in a 3.2 km-radius neighborhood	Landcover	CURRENT		coverherb1	3.2 km	standard deviation	0	43.7336	percent cover (%)	coverherb1_2mi_SD	1	0	0	0	0	0	0	0	1	0	0	0	0	0	0	0	1	0	0	0	1	0	0	0	0	0	0	0	0	0	0	0	1	0	0	0	1	0
coverherb1 6.4 km MN	Percent herbaceous canopy cover, mean of cell values in a 6.4 km-radius neighborhood	Landcover	CURRENT		coverherb1	6.4 km	mean	0	79.3871	percent cover (%)	coverherb1_4mi_MN	1	0	0	0	0	0	0	0	1	0	0	0	0	0	0	0	1	0	0	0	1	0	0	0	0	0	0	0	0	0	0	0	1	1	1	0	1	0
coverherb1 6.4 km SD	Percent herbaceous canopy cover, standard deviation of cell values in a 6.4 km-radius neighborhood	Landcover	CURRENT		coverherb1	6.4 km	standard deviation	0	41.4565	percent cover (%)	coverherb1_4mi_SD	1	0	0	0	0	0	0	0	1	0	0	0	0	0	0	0	1	0	0	0	1	0	0	0	0	0	0	0	0	0	0	0	1	1	1	0	1	0
covershrub1 0.12 km MN	Percent shrub canopy cover, mean of values within a 0.12 km cell	Landcover	CURRENT		covershrub1	0.12 km	mean	0	95	percent cover (%)	covershrub1_120m_MN	1	0	0	0	0	0	0	0	1	0	0	0	0	0	0	0	1	0	0	0	1	0	0	0	0	0	0	0	0	0	0	0	1	0	0	0	1	0
covershrub1 0.12 km SD	Percent shrub canopy cover, standard deviation of values within a 0.12 km cell	Landcover	CURRENT		covershrub1	0.12 km	standard deviation	0	47.5	percent cover (%)	covershrub1_120m_SD	1	0	0	0	0	0	0	0	1	0	0	0	0	0	0	0	1	0	0	0	1	0	0	0	0	0	0	0	0	0	0	0	1	1	1	0	1	0
covershrub1 0.5 km MN	Percent shrub canopy cover, mean of cell values in a 0.5 km-radius neighborhood	Landcover	CURRENT		covershrub1	0.5 km	mean	0	93.6352	percent cover (%)	covershrub1_05km_MN	1	0	0	0	0	0	0	0	1	1	1	1	0	0	0	0	1	0	0	0	1	0	0	0	0	0	0	0	0	0	0	0	1	0	0	0	1	0
covershrub1 0.5 km SD	Percent shrub canopy cover, standard deviation of cell values in a 0.5 km-radius neighborhood	Landcover	CURRENT		covershrub1	0.5 km	standard deviation	0	43.7173	percent cover (%)	covershrub1_05km_SD	1	1	1	0	0	0	0	0	1	0	0	0	0	0	0	0	1	0	0	0	1	1	0	0	0	0	0	0	0	0	0	0	1	0	0	0	1	1
covershrub1 1.0 km MN	Percent shrub canopy cover, mean of cell values in a 1.0 km-radius neighborhood	Landcover	CURRENT		covershrub1	1.0 km	mean	0	91.0168	percent cover (%)	covershrub1_1km_MN	1	0	0	0	0	0	0	0	1	0	0	0	0	0	0	0	1	0	0	0	1	0	0	0	0	0	0	0	0	0	0	0	1	0	0	0	1	1
covershrub1 1.0 km SD	Percent shrub canopy cover, standard deviation of cell values in a 1.0 km-radius neighborhood	Landcover	CURRENT		covershrub1	1.0 km	standard deviation	0	41.6853	percent cover (%)	covershrub1_1km_SD	1	0	0	0	0	0	0	0	1	0	0	0	0	0	0	0	1	0	0	0	1	0	0	0	0	0	0	0	0	0	0	0	1	0	0	0	1	0
covershrub1 2.0 km MN	Percent shrub canopy cover, mean of cell values in a 2.0 km-radius neighborhood	Landcover	CURRENT		covershrub1	2.0 km	mean	0	84.0955	percent cover (%)	covershrub1_2km_MN	1	0	0	0	0	0	0	0	1	0	0	0	0	0	0	0	1	1	1	1	1	0	0	0	0	0	0	0	0	0	0	0	1	1	1	0	1	0
covershrub1 2.0 km SD	Percent shrub canopy cover, standard deviation of cell values in a 2.0 km-radius neighborhood	Landcover	CURRENT		covershrub1	2.0 km	standard deviation	0	40.0281	percent cover (%)	covershrub1_2km_SD	1	0	0	0	0	0	0	0	1	0	0	0	0	0	0	0	1	0	0	0	1	0	0	0	0	0	0	0	0	0	0	0	1	0	0	0	1	0
covershrub1 3.2 km MN	Percent shrub canopy cover, mean of cell values in a 3.2 km-radius neighborhood	Landcover	CURRENT		covershrub1	3.2 km	mean	0	77.3131	percent cover (%)	covershrub1_2mi_MN	1	0	0	0	0	0	0	0	1	0	0	0	0	0	0	0	1	0	0	0	1	0	0	0	0	0	0	0	0	0	0	0	1	0	0	0	1	0
covershrub1 3.2 km SD	Percent shrub canopy cover, standard deviation of cell values in a 3.2 km-radius neighborhood	Landcover	CURRENT		covershrub1	3.2 km	standard deviation	0	37.3083	percent cover (%)	covershrub1_2mi_SD	1	0	0	0	0	0	0	0	1	0	0	0	0	0	0	0	1	0	0	0	1	0	0	0	0	0	0	0	0	0	0	0	1	0	0	0	1	0
covershrub1 6.4 km MN	Percent shrub canopy cover, mean of cell values in a 6.4 km-radius neighborhood	Landcover	CURRENT		covershrub1	6.4 km	mean	0	68.4179	percent cover (%)	covershrub1_4mi_MN	1	0	0	0	0	0	0	0	1	0	0	0	0	0	0	0	1	0	0	0	1	0	0	0	0	0	0	0	0	0	0	0	1	0	0	0	1	0
covershrub1 6.4 km SD	Percent shrub canopy cover, standard deviation of cell values in a 6.4 km-radius neighborhood	Landcover	CURRENT		covershrub1	6.4 km	standard deviation	0	36.245	percent cover (%)	covershrub1_4mi_SD	1	0	0	0	0	0	0	0	1	0	0	0	0	0	0	0	1	0	0	0	1	0	0	0	0	0	0	0	0	0	0	0	1	0	0	0	1	0
covertree1 0.12 km MN	Percent tree canopy cover, mean of values within a 0.12 km cell	Landcover	CURRENT		covertree1	0.12 km	mean	0	95	percent cover (%)	covertree1_120m_MN	1	0	0	0	0	0	0	0	1	0	0	0	0	0	0	0	1	1	1	0	1	0	0	0	0	0	0	0	0	0	0	0	1	0	0	0	1	0
covertree1 0.12 km SD	Percent tree canopy cover, standard deviation of values within a 0.12 km cell	Landcover	CURRENT		covertree1	0.12 km	standard deviation	0	47.5	percent cover (%)	covertree1_120m_SD	1	0	0	0	0	0	0	0	1	0	0	0	0	0	0	0	1	0	0	0	1	0	0	0	0	0	0	0	0	0	0	0	1	0	0	0	1	0
covertree1 0.5 km MN	Percent tree canopy cover, mean of cell values in a 0.5 km-radius neighborhood	Landcover	CURRENT		covertree1	0.5 km	mean	0	94.9362	percent cover (%)	covertree1_05km_MN	1	0	0	0	0	0	0	0	1	0	0	0	0	0	0	0	1	0	0	0	1	0	0	0	0	0	0	0	0	0	0	0	1	0	0	0	1	0
covertree1 0.5 km SD	Percent tree canopy cover, standard deviation of cell values in a 0.5 km-radius neighborhood	Landcover	CURRENT		covertree1	0.5 km	standard deviation	0	44.2331	percent cover (%)	covertree1_05km_SD	1	0	0	0	0	0	0	0	1	0	0	0	0	0	0	0	1	0	0	0	1	0	0	0	0	0	0	0	0	0	0	0	1	0	0	0	1	0
covertree1 1.0 km MN	Percent tree canopy cover, mean of cell values in a 1.0 km-radius neighborhood	Landcover	CURRENT		covertree1	1.0 km	mean	0	93.401	percent cover (%)	covertree1_1km_MN	1	0	0	0	0	0	0	0	1	0	0	0	0	0	0	0	1	0	0	0	1	0	0	0	0	0	0	0	0	0	0	0	1	0	0	0	1	1
covertree1 1.0 km SD	Percent tree canopy cover, standard deviation of cell values in a 1.0 km-radius neighborhood	Landcover	CURRENT		covertree1	1.0 km	standard deviation	0	45.1309	percent cover (%)	covertree1_1km_SD	1	0	0	0	0	0	0	0	1	0	0	0	0	0	0	0	1	0	0	0	1	0	0	0	0	0	0	0	0	0	0	0	1	0	0	0	1	1
covertree1 2.0 km MN	Percent tree canopy cover, mean of cell values in a 2.0 km-radius neighborhood	Landcover	CURRENT		covertree1	2.0 km	mean	0	84.3674	percent cover (%)	covertree1_2km_MN	1	0	0	0	0	0	0	0	1	0	0	0	0	0	0	0	1	0	0	0	1	0	0	0	0	0	0	0	0	0	0	0	1	0	0	0	1	0
covertree1 2.0 km SD	Percent tree canopy cover, standard deviation of cell values in a 2.0 km-radius neighborhood	Landcover	CURRENT		covertree1	2.0 km	standard deviation	0	42.7509	percent cover (%)	covertree1_2km_SD	1	0	0	0	0	0	0	0	1	1	0	0	0	0	0	0	1	0	0	0	1	0	0	0	0	0	0	0	0	0	0	0	1	0	0	0	1	0
covertree1 3.2 km MN	Percent tree canopy cover, mean of cell values in a 3.2 km-radius neighborhood	Landcover	CURRENT		covertree1	3.2 km	mean	0	82.4345	percent cover (%)	covertree1_2mi_MN	1	0	0	0	0	0	0	0	1	0	0	0	0	0	0	0	1	0	0	0	1	0	0	0	0	0	0	0	0	0	0	0	1	0	0	0	1	0
covertree1 3.2 km SD	Percent tree canopy cover, standard deviation of cell values in a 3.2 km-radius neighborhood	Landcover	CURRENT		covertree1	3.2 km	standard deviation	0	40.6274	percent cover (%)	covertree1_2mi_SD	1	0	0	0	0	0	0	0	1	0	0	0	0	0	0	0	1	0	0	0	1	0	0	0	0	0	0	0	0	0	0	0	1	0	0	0	1	0
covertree1 6.4 km MN	Percent tree canopy cover, mean of cell values in a 6.4 km-radius neighborhood	Landcover	CURRENT		covertree1	6.4 km	mean	0	78.5577	percent cover (%)	covertree1_4mi_MN	1	1	0	0	0	0	0	0	1	0	0	0	0	0	0	0	1	0	0	0	1	1	0	0	0	0	0	0	0	0	0	0	1	0	0	0	1	0
covertree1 6.4 km SD	Percent tree canopy cover, standard deviation of cell values in a 6.4 km-radius neighborhood	Landcover	CURRENT		covertree1	6.4 km	standard deviation	0	39.0382	percent cover (%)	covertree1_4mi_SD	1	0	0	0	0	0	0	0	1	0	0	0	0	0	0	0	1	0	0	0	1	0	0	0	0	0	0	0	0	0	0	0	1	0	0	0	1	0
crop2 0.12 km MN	Proportion of pasture and hay cropland landcover, mean of values within a 0.12 km cell	Landcover	CURRENT		crop2	0.12 km	mean	0	1	proportion (%)	crop2_120m_MN	1	0	0	0	1	0	0	0	1	0	0	0	1	0	0	0	1	0	0	0	1	0	0	0	1	0	0	0	1	0	0	0	1	0	0	0	1	0
crop2 0.12 km SD	Proportion of pasture and hay cropland landcover, standard deviation of values within a 0.12 km cell	Landcover	CURRENT		crop2	0.12 km	standard deviation	0	0.5	proportion (%)	crop2_120m_SD	1	0	0	0	1	0	0	0	1	0	0	0	1	0	0	0	1	0	0	0	1	0	0	0	0	0	0	0	1	0	0	0	1	0	0	0	1	0
crop2 0.5 km MN	Proportion of pasture and hay cropland landcover, mean of cell values in a 0.5 km-radius neighborhood	Landcover	CURRENT		crop2	0.5 km	mean	0	1	proportion (%)	crop2_05km_MN	1	0	0	0	1	0	0	0	1	0	0	0	1	0	0	0	1	0	0	0	1	0	0	0	1	0	0	0	1	0	0	0	1	0	0	0	1	0
crop2 0.5 km SD	Proportion of pasture and hay cropland landcover, standard deviation of cell values in a 0.5 km-radius neighborhood	Landcover	CURRENT		crop2	0.5 km	standard deviation	0	0.499896	proportion (%)	crop2_05km_SD	1	0	0	0	1	0	0	0	1	0	0	0	1	0	0	0	1	0	0	0	1	0	0	0	0	0	0	0	1	0	0	0	1	0	0	0	1	0
crop2 1.0 km MN	Proportion of pasture and hay cropland landcover, mean of cell values in a 1.0 km-radius neighborhood	Landcover	CURRENT		crop2	1.0 km	mean	0	1	proportion (%)	crop2_1km_MN	1	0	0	0	1	0	0	0	1	0	0	0	1	0	0	0	1	0	0	0	1	0	0	0	1	0	0	0	1	0	0	0	1	0	0	0	1	0
crop2 1.0 km SD	Proportion of pasture and hay cropland landcover, standard deviation of cell values in a 1.0 km-radius neighborhood	Landcover	CURRENT		crop2	1.0 km	standard deviation	0	0.497067	proportion (%)	crop2_1km_SD	1	0	0	0	1	0	0	0	1	0	0	0	1	0	0	0	1	0	0	0	1	0	0	0	0	0	0	0	1	0	0	0	1	0	0	0	1	0
crop2 2.0 km MN	Proportion of pasture and hay cropland landcover, mean of cell values in a 2.0 km-radius neighborhood	Landcover	CURRENT		crop2	2.0 km	mean	0	0.997017	proportion (%)	crop2_2km_MN	1	0	0	0	1	0	0	0	1	0	0	0	1	0	0	0	1	0	0	0	1	0	0	0	1	0	0	0	1	0	0	0	1	0	0	0	1	0
crop2 2.0 km SD	Proportion of pasture and hay cropland landcover, standard deviation of cell values in a 2.0 km-radius neighborhood	Landcover	CURRENT		crop2	2.0 km	standard deviation	0	0.492571	proportion (%)	crop2_2km_SD	1	0	0	0	1	0	0	0	1	0	0	0	1	0	0	0	1	0	0	0	1	0	0	0	0	0	0	0	1	0	0	0	1	0	0	0	1	0
crop2 3.2 km MN	Proportion of pasture and hay cropland landcover, mean of cell values in a 3.2 km-radius neighborhood	Landcover	CURRENT		crop2	3.2 km	mean	0	0.984928	proportion (%)	crop2_2mi_MN	1	0	0	0	1	0	0	0	1	0	0	0	1	0	0	0	1	0	0	0	1	0	0	0	1	0	0	0	1	0	0	0	1	0	0	0	1	0
crop2 3.2 km SD	Proportion of pasture and hay cropland landcover, standard deviation of cell values in a 3.2 km-radius neighborhood	Landcover	CURRENT		crop2	3.2 km	standard deviation	0	0.492599	proportion (%)	crop2_2mi_SD	1	0	0	0	1	1	0	0	1	0	0	0	1	0	0	0	1	0	0	0	1	0	0	0	0	0	0	0	1	0	0	0	1	0	0	0	1	0
crop2 6.4 km MN	Proportion of pasture and hay cropland landcover, mean of cell values in a 6.4 km-radius neighborhood	Landcover	CURRENT		crop2	6.4 km	mean	0	0.920981	proportion (%)	crop2_4mi_MN	1	0	0	0	1	1	0	0	1	0	0	0	1	0	0	0	1	0	0	0	1	1	0	0	1	0	0	0	1	0	0	0	1	0	0	0	1	0
crop2 6.4 km SD	Proportion of pasture and hay cropland landcover, standard deviation of cell values in a 6.4 km-radius neighborhood	Landcover	CURRENT		crop2	6.4 km	standard deviation	0	0.479665	proportion (%)	crop2_4mi_SD	1	0	0	0	1	0	0	0	1	0	0	0	1	0	0	0	1	1	0	0	1	0	0	0	0	0	0	0	1	0	0	0	1	0	0	0	1	0
crop3 0.12 km MN	Proportion of cultivated cropland landcover, mean of values within a 0.12 km cell	Landcover	CURRENT		crop3	0.12 km	mean	0	1	proportion (%)	crop3_120m_MN	1	0	0	0	1	0	0	0	1	0	0	0	1	0	0	0	1	0	0	0	1	0	0	0	1	0	0	0	1	0	0	0	1	0	0	0	1	0
crop3 0.12 km SD	Proportion of cultivated cropland landcover, standard deviation of values within a 0.12 km cell	Landcover	CURRENT		crop3	0.12 km	standard deviation	0	0.5	proportion (%)	crop3_120m_SD	1	0	0	0	1	0	0	0	1	0	0	0	1	0	0	0	1	0	0	0	1	0	0	0	0	0	0	0	1	0	0	0	1	0	0	0	1	0
crop3 0.5 km MN	Proportion of cultivated cropland landcover, mean of cell values in a 0.5 km-radius neighborhood	Landcover	CURRENT		crop3	0.5 km	mean	0	1	proportion (%)	crop3_05km_MN	1	0	0	0	1	0	0	0	1	0	0	0	1	0	0	0	1	0	0	0	1	0	0	0	1	0	0	0	1	0	0	0	1	0	0	0	1	0
crop3 0.5 km SD	Proportion of cultivated cropland landcover, standard deviation of cell values in a 0.5 km-radius neighborhood	Landcover	CURRENT		crop3	0.5 km	standard deviation	0	0.499896	proportion (%)	crop3_05km_SD	1	0	0	0	1	0	0	0	1	0	0	0	1	0	0	0	1	0	0	0	1	0	0	0	0	0	0	0	1	0	0	0	1	0	0	0	1	0
crop3 1.0 km MN	Proportion of cultivated cropland landcover, mean of cell values in a 1.0 km-radius neighborhood	Landcover	CURRENT		crop3	1.0 km	mean	0	1	proportion (%)	crop3_1km_MN	1	0	0	0	1	0	0	0	1	0	0	0	1	0	0	0	1	0	0	0	1	0	0	0	1	0	0	0	1	0	0	0	1	0	0	0	1	0
crop3 1.0 km SD	Proportion of cultivated cropland landcover, standard deviation of cell values in a 1.0 km-radius neighborhood	Landcover	CURRENT		crop3	1.0 km	standard deviation	0	0.497686	proportion (%)	crop3_1km_SD	1	0	0	0	1	0	0	0	1	0	0	0	1	0	0	0	1	0	0	0	1	0	0	0	0	0	0	0	1	0	0	0	1	0	0	0	1	0
crop3 2.0 km MN	Proportion of cultivated cropland landcover, mean of cell values in a 2.0 km-radius neighborhood	Landcover	CURRENT		crop3	2.0 km	mean	0	1	proportion (%)	crop3_2km_MN	1	0	0	0	1	0	0	0	1	0	0	0	1	0	0	0	1	0	0	0	1	0	0	0	1	0	0	0	1	0	0	0	1	0	0	0	1	0
crop3 2.0 km SD	Proportion of cultivated cropland landcover, standard deviation of cell values in a 2.0 km-radius neighborhood	Landcover	CURRENT		crop3	2.0 km	standard deviation	0	0.495344	proportion (%)	crop3_2km_SD	1	0	0	0	1	0	0	0	1	0	0	0	1	0	0	0	1	0	0	0	1	0	0	0	0	0	0	0	1	0	0	0	1	0	0	0	1	0
crop3 3.2 km MN	Proportion of cultivated cropland landcover, mean of cell values in a 3.2 km-radius neighborhood	Landcover	CURRENT		crop3	3.2 km	mean	0	0.998471	proportion (%)	crop3_2mi_MN	1	0	0	0	1	0	0	0	1	0	0	0	1	0	0	0	1	0	0	0	1	0	0	0	1	0	0	0	1	0	0	0	1	0	0	0	1	0
crop3 3.2 km SD	Proportion of cultivated cropland landcover, standard deviation of cell values in a 3.2 km-radius neighborhood	Landcover	CURRENT		crop3	3.2 km	standard deviation	0	0.495937	proportion (%)	crop3_2mi_SD	1	0	0	0	1	0	0	0	1	0	0	0	1	0	0	0	1	0	0	0	1	0	0	0	0	0	0	0	1	0	0	0	1	0	0	0	1	0
crop3 6.4 km MN	Proportion of cultivated cropland landcover, mean of cell values in a 6.4 km-radius neighborhood	Landcover	CURRENT		crop3	6.4 km	mean	0	0.980994	proportion (%)	crop3_4mi_MN	1	0	0	0	1	0	0	0	1	0	0	0	1	1	0	0	1	0	0	0	1	0	0	0	1	0	0	0	1	1	0	0	1	0	0	0	1	0
crop3 6.4 km SD	Proportion of cultivated cropland landcover, standard deviation of cell values in a 6.4 km-radius neighborhood	Landcover	CURRENT		crop3	6.4 km	standard deviation	0	0.493238	proportion (%)	crop3_4mi_SD	1	0	0	0	1	0	0	0	1	0	0	0	1	1	1	1	1	0	0	0	1	1	0	0	0	0	0	0	1	1	1	1	1	0	0	0	1	0
cttnwood1 0.12 km MN	Proportion of cottonwood tree landcover, mean of values within a 0.12 km cell	Landcover	CURRENT		cttnwood1	0.12 km	mean	0	1	proportion (%)	cttnwood1_120m_MN	1	0	0	0	1	0	0	0	1	0	0	0	1	0	0	0	1	0	0	0	1	0	0	0	1	0	0	0	1	0	0	0	1	0	0	0	1	0
cttnwood1 0.12 km SD	Proportion of cottonwood tree landcover, standard deviation of values within a 0.12 km cell	Landcover	CURRENT		cttnwood1	0.12 km	standard deviation	0	0.5	proportion (%)	cttnwood1_120m_SD	1	0	0	0	1	0	0	0	1	0	0	0	1	0	0	0	1	0	0	0	1	0	0	0	0	0	0	0	1	0	0	0	1	0	0	0	1	0
cttnwood1 0.5 km MN	Proportion of cottonwood tree landcover, mean of cell values in a 0.5 km-radius neighborhood	Landcover	CURRENT		cttnwood1	0.5 km	mean	0	1	proportion (%)	cttnwood1_05km_MN	1	0	0	0	1	0	0	0	1	0	0	0	1	0	0	0	1	0	0	0	1	0	0	0	1	0	0	0	1	0	0	0	1	0	0	0	1	0
cttnwood1 0.5 km SD	Proportion of cottonwood tree landcover, standard deviation of cell values in a 0.5 km-radius neighborhood	Landcover	CURRENT		cttnwood1	0.5 km	standard deviation	0	0.48663	proportion (%)	cttnwood1_05km_SD	1	0	0	0	1	0	0	0	1	0	0	0	1	0	0	0	1	0	0	0	1	0	0	0	0	0	0	0	1	0	0	0	1	0	0	0	1	0
cttnwood1 1.0 km MN	Proportion of cottonwood tree landcover, mean of cell values in a 1.0 km-radius neighborhood	Landcover	CURRENT		cttnwood1	1.0 km	mean	0	1	proportion (%)	cttnwood1_1km_MN	1	0	0	0	1	0	0	0	1	0	0	0	1	0	0	0	1	0	0	0	1	0	0	0	1	0	0	0	1	1	1	1	1	0	0	0	1	0
cttnwood1 1.0 km SD	Proportion of cottonwood tree landcover, standard deviation of cell values in a 1.0 km-radius neighborhood	Landcover	CURRENT		cttnwood1	1.0 km	standard deviation	0	0.48996	proportion (%)	cttnwood1_1km_SD	1	0	0	0	1	0	0	0	1	0	0	0	1	0	0	0	1	0	0	0	1	1	1	0	0	0	0	0	1	1	0	0	1	0	0	0	1	0
cttnwood1 2.0 km MN	Proportion of cottonwood tree landcover, mean of cell values in a 2.0 km-radius neighborhood	Landcover	CURRENT		cttnwood1	2.0 km	mean	0	0.986196	proportion (%)	cttnwood1_2km_MN	1	0	0	0	1	0	0	0	1	0	0	0	1	0	0	0	1	0	0	0	1	0	0	0	1	0	0	0	1	0	0	0	1	0	0	0	1	0
cttnwood1 2.0 km SD	Proportion of cottonwood tree landcover, standard deviation of cell values in a 2.0 km-radius neighborhood	Landcover	CURRENT		cttnwood1	2.0 km	standard deviation	0	0.488409	proportion (%)	cttnwood1_2km_SD	1	0	0	0	1	0	0	0	1	1	1	0	1	1	0	0	1	1	1	0	1	0	0	0	0	0	0	0	1	0	0	0	1	0	0	0	1	1
cttnwood1 3.2 km MN	Proportion of cottonwood tree landcover, mean of cell values in a 3.2 km-radius neighborhood	Landcover	CURRENT		cttnwood1	3.2 km	mean	0	0.949623	proportion (%)	cttnwood1_2mi_MN	1	1	1	0	1	0	0	0	1	0	0	0	1	1	0	0	1	0	0	0	1	0	0	0	1	0	0	0	1	0	0	0	1	0	0	0	1	0
cttnwood1 3.2 km SD	Proportion of cottonwood tree landcover, standard deviation of cell values in a 3.2 km-radius neighborhood	Landcover	CURRENT		cttnwood1	3.2 km	standard deviation	0	0.481918	proportion (%)	cttnwood1_2mi_SD	1	0	0	0	1	0	0	0	1	0	0	0	1	0	0	0	1	0	0	0	1	0	0	0	0	0	0	0	1	0	0	0	1	0	0	0	1	0
cttnwood1 6.4 km MN	Proportion of cottonwood tree landcover, mean of cell values in a 6.4 km-radius neighborhood	Landcover	CURRENT		cttnwood1	6.4 km	mean	0	0.677679	proportion (%)	cttnwood1_4mi_MN	1	0	0	0	1	1	1	0	1	0	0	0	1	0	0	0	1	0	0	0	1	0	0	0	1	1	1	0	1	0	0	0	1	0	0	0	1	0
cttnwood1 6.4 km SD	Proportion of cottonwood tree landcover, standard deviation of cell values in a 6.4 km-radius neighborhood	Landcover	CURRENT		cttnwood1	6.4 km	standard deviation	0	0.471003	proportion (%)	cttnwood1_4mi_SD	1	0	0	0	1	1	0	0	1	0	0	0	1	0	0	0	1	0	0	0	1	0	0	0	0	0	0	0	1	0	0	0	1	0	0	0	1	0
desertcool1 0.12 km MN	Proportion of cool semi-desert scrub and grassland landcover, mean of values within a 0.12 km cell	Landcover	CURRENT		desertcool1	0.12 km	mean	0	1	proportion (%)	desertcool1_120m_MN	1	0	0	0	0	0	0	0	1	0	0	0	0	0	0	0	1	0	0	0	1	0	0	0	0	0	0	0	0	0	0	0	1	0	0	0	0	0
desertcool1 0.12 km SD	Proportion of cool semi-desert scrub and grassland landcover, standard deviation of values within a 0.12 km cell	Landcover	CURRENT		desertcool1	0.12 km	standard deviation	0	0.5	proportion (%)	desertcool1_120m_SD	1	0	0	0	0	0	0	0	1	0	0	0	0	0	0	0	1	0	0	0	1	0	0	0	0	0	0	0	0	0	0	0	1	0	0	0	0	0
desertcool1 0.5 km MN	Proportion of cool semi-desert scrub and grassland landcover, mean of cell values in a 0.5 km-radius neighborhood	Landcover	CURRENT		desertcool1	0.5 km	mean	0	1	proportion (%)	desertcool1_05km_MN	1	0	0	0	0	0	0	0	1	0	0	0	0	0	0	0	1	0	0	0	1	0	0	0	0	0	0	0	0	0	0	0	1	0	0	0	0	0
desertcool1 0.5 km SD	Proportion of cool semi-desert scrub and grassland landcover, standard deviation of cell values in a 0.5 km-radius neighborhood	Landcover	CURRENT		desertcool1	0.5 km	standard deviation	0	0.491494	proportion (%)	desertcool1_05km_SD	1	0	0	0	0	0	0	0	1	0	0	0	0	0	0	0	1	0	0	0	1	1	1	1	0	0	0	0	0	0	0	0	1	0	0	0	0	0
desertcool1 1.0 km MN	Proportion of cool semi-desert scrub and grassland landcover, mean of cell values in a 1.0 km-radius neighborhood	Landcover	CURRENT		desertcool1	1.0 km	mean	0	1	proportion (%)	desertcool1_1km_MN	1	0	0	0	0	0	0	0	1	0	0	0	0	0	0	0	1	0	0	0	1	0	0	0	0	0	0	0	0	0	0	0	1	0	0	0	0	0
desertcool1 1.0 km SD	Proportion of cool semi-desert scrub and grassland landcover, standard deviation of cell values in a 1.0 km-radius neighborhood	Landcover	CURRENT		desertcool1	1.0 km	standard deviation	0	0.493614	proportion (%)	desertcool1_1km_SD	1	0	0	0	0	0	0	0	1	0	0	0	0	0	0	0	1	0	0	0	1	0	0	0	0	0	0	0	0	0	0	0	1	0	0	0	0	0
desertcool1 2.0 km MN	Proportion of cool semi-desert scrub and grassland landcover, mean of cell values in a 2.0 km-radius neighborhood	Landcover	CURRENT		desertcool1	2.0 km	mean	0	1	proportion (%)	desertcool1_2km_MN	1	0	0	0	0	0	0	0	1	0	0	0	0	0	0	0	1	0	0	0	1	0	0	0	0	0	0	0	0	0	0	0	1	0	0	0	0	0
desertcool1 2.0 km SD	Proportion of cool semi-desert scrub and grassland landcover, standard deviation of cell values in a 2.0 km-radius neighborhood	Landcover	CURRENT		desertcool1	2.0 km	standard deviation	0	0.494942	proportion (%)	desertcool1_2km_SD	1	0	0	0	0	0	0	0	1	0	0	0	0	0	0	0	1	0	0	0	1	0	0	0	0	0	0	0	0	0	0	0	1	0	0	0	0	0
desertcool1 3.2 km MN	Proportion of cool semi-desert scrub and grassland landcover, mean of cell values in a 3.2 km-radius neighborhood	Landcover	CURRENT		desertcool1	3.2 km	mean	0	1	proportion (%)	desertcool1_2mi_MN	1	0	0	0	0	0	0	0	1	0	0	0	0	0	0	0	1	0	0	0	1	0	0	0	0	0	0	0	0	0	0	0	1	0	0	0	0	0
desertcool1 3.2 km SD	Proportion of cool semi-desert scrub and grassland landcover, standard deviation of cell values in a 3.2 km-radius neighborhood	Landcover	CURRENT		desertcool1	3.2 km	standard deviation	0	0.495968	proportion (%)	desertcool1_2mi_SD	1	0	0	0	0	0	0	0	1	0	0	0	0	0	0	0	1	0	0	0	1	0	0	0	0	0	0	0	0	0	0	0	1	0	0	0	0	0
desertcool1 6.4 km MN	Proportion of cool semi-desert scrub and grassland landcover, mean of cell values in a 6.4 km-radius neighborhood	Landcover	CURRENT		desertcool1	6.4 km	mean	0	1	proportion (%)	desertcool1_4mi_MN	1	0	0	0	0	0	0	0	1	0	0	0	0	0	0	0	1	0	0	0	1	0	0	0	0	0	0	0	0	0	0	0	1	0	0	0	0	0
desertcool1 6.4 km SD	Proportion of cool semi-desert scrub and grassland landcover, standard deviation of cell values in a 6.4 km-radius neighborhood	Landcover	CURRENT		desertcool1	6.4 km	standard deviation	0	0.497555	proportion (%)	desertcool1_4mi_SD	1	0	0	0	0	0	0	0	1	0	0	0	0	0	0	0	1	1	1	0	1	0	0	0	0	0	0	0	0	0	0	0	1	1	0	0	0	0
desertwarm1 0.12 km MN	Proportion of warm semi-desert scrub and grassland landcover, mean of values within a 0.12 km cell	Landcover	CURRENT		desertwarm1	0.12 km	mean	0	1	proportion (%)	desertwarm1_120m_MN	1	0	0	0	0	0	0	0	1	0	0	0	0	0	0	0	1	0	0	0	1	0	0	0	0	0	0	0	0	0	0	0	1	1	1	0	0	0
desertwarm1 0.12 km SD	Proportion of warm semi-desert scrub and grassland landcover, standard deviation of values within a 0.12 km cell	Landcover	CURRENT		desertwarm1	0.12 km	standard deviation	0	0.5	proportion (%)	desertwarm1_120m_SD	1	0	0	0	0	0	0	0	1	0	0	0	0	0	0	0	1	0	0	0	1	0	0	0	0	0	0	0	0	0	0	0	1	0	0	0	0	0
desertwarm1 0.5 km MN	Proportion of warm semi-desert scrub and grassland landcover, mean of cell values in a 0.5 km-radius neighborhood	Landcover	CURRENT		desertwarm1	0.5 km	mean	0	1	proportion (%)	desertwarm1_05km_MN	1	0	0	0	0	0	0	0	1	0	0	0	0	0	0	0	1	0	0	0	1	0	0	0	0	0	0	0	0	0	0	0	1	0	0	0	0	0
desertwarm1 0.5 km SD	Proportion of warm semi-desert scrub and grassland landcover, standard deviation of cell values in a 0.5 km-radius neighborhood	Landcover	CURRENT		desertwarm1	0.5 km	standard deviation	0	0.493845	proportion (%)	desertwarm1_05km_SD	1	0	0	0	0	0	0	0	1	0	0	0	0	0	0	0	1	0	0	0	1	0	0	0	0	0	0	0	0	0	0	0	1	1	1	1	0	0
desertwarm1 1.0 km MN	Proportion of warm semi-desert scrub and grassland landcover, mean of cell values in a 1.0 km-radius neighborhood	Landcover	CURRENT		desertwarm1	1.0 km	mean	0	1	proportion (%)	desertwarm1_1km_MN	1	0	0	0	0	0	0	0	1	0	0	0	0	0	0	0	1	0	0	0	1	0	0	0	0	0	0	0	0	0	0	0	1	0	0	0	0	0
desertwarm1 1.0 km SD	Proportion of warm semi-desert scrub and grassland landcover, standard deviation of cell values in a 1.0 km-radius neighborhood	Landcover	CURRENT		desertwarm1	1.0 km	standard deviation	0	0.498135	proportion (%)	desertwarm1_1km_SD	1	0	0	0	0	0	0	0	1	1	1	0	0	0	0	0	1	0	0	0	1	0	0	0	0	0	0	0	0	0	0	0	1	0	0	0	0	0
desertwarm1 2.0 km MN	Proportion of warm semi-desert scrub and grassland landcover, mean of cell values in a 2.0 km-radius neighborhood	Landcover	CURRENT		desertwarm1	2.0 km	mean	0	1	proportion (%)	desertwarm1_2km_MN	1	0	0	0	0	0	0	0	1	0	0	0	0	0	0	0	1	0	0	0	1	0	0	0	0	0	0	0	0	0	0	0	1	0	0	0	0	0
desertwarm1 2.0 km SD	Proportion of warm semi-desert scrub and grassland landcover, standard deviation of cell values in a 2.0 km-radius neighborhood	Landcover	CURRENT		desertwarm1	2.0 km	standard deviation	0	0.496136	proportion (%)	desertwarm1_2km_SD	1	0	0	0	0	0	0	0	1	0	0	0	0	0	0	0	1	0	0	0	1	0	0	0	0	0	0	0	0	0	0	0	1	0	0	0	0	0
desertwarm1 3.2 km MN	Proportion of warm semi-desert scrub and grassland landcover, mean of cell values in a 3.2 km-radius neighborhood	Landcover	CURRENT		desertwarm1	3.2 km	mean	0	1	proportion (%)	desertwarm1_2mi_MN	1	0	0	0	0	0	0	0	1	0	0	0	0	0	0	0	1	0	0	0	1	0	0	0	0	0	0	0	0	0	0	0	1	0	0	0	0	0
desertwarm1 3.2 km SD	Proportion of warm semi-desert scrub and grassland landcover, standard deviation of cell values in a 3.2 km-radius neighborhood	Landcover	CURRENT		desertwarm1	3.2 km	standard deviation	0	0.495846	proportion (%)	desertwarm1_2mi_SD	1	0	0	0	0	0	0	0	1	0	0	0	0	0	0	0	1	0	0	0	1	0	0	0	0	0	0	0	0	0	0	0	1	0	0	0	0	0
desertwarm1 6.4 km MN	Proportion of warm semi-desert scrub and grassland landcover, mean of cell values in a 6.4 km-radius neighborhood	Landcover	CURRENT		desertwarm1	6.4 km	mean	0	1	proportion (%)	desertwarm1_4mi_MN	1	0	0	0	0	0	0	0	1	0	0	0	0	0	0	0	1	0	0	0	1	0	0	0	0	0	0	0	0	0	0	0	1	0	0	0	0	0
desertwarm1 6.4 km SD	Proportion of warm semi-desert scrub and grassland landcover, standard deviation of cell values in a 6.4 km-radius neighborhood	Landcover	CURRENT		desertwarm1	6.4 km	standard deviation	0	0.496414	proportion (%)	desertwarm1_4mi_SD	1	0	0	0	0	0	0	0	1	0	0	0	0	0	0	0	1	0	0	0	1	0	0	0	0	0	0	0	0	0	0	0	1	0	0	0	0	0
forest1 0.12 km MN	Proportion of forest landcover, mean of values within a 0.12 km cell	Landcover	CURRENT		forest1	0.12 km	mean	0	1	proportion (%)	forest1_120m_MN	1	0	0	0	1	0	0	0	1	0	0	0	1	0	0	0	1	0	0	0	1	0	0	0	1	0	0	0	1	0	0	0	1	0	0	0	1	0
forest1 0.12 km SD	Proportion of forest landcover, standard deviation of values within a 0.12 km cell	Landcover	CURRENT		forest1	0.12 km	standard deviation	0	0.5	proportion (%)	forest1_120m_SD	1	0	0	0	1	0	0	0	1	0	0	0	1	0	0	0	1	0	0	0	1	0	0	0	0	0	0	0	1	0	0	0	1	0	0	0	1	0
forest1 0.5 km MN	Proportion of forest landcover, mean of cell values in a 0.5 km-radius neighborhood	Landcover	CURRENT		forest1	0.5 km	mean	0	1	proportion (%)	forest1_05km_MN	1	0	0	0	1	0	0	0	1	0	0	0	1	0	0	0	1	0	0	0	1	0	0	0	1	0	0	0	1	0	0	0	1	0	0	0	1	0
forest1 0.5 km SD	Proportion of forest landcover, standard deviation of cell values in a 0.5 km-radius neighborhood	Landcover	CURRENT		forest1	0.5 km	standard deviation	0	0.497704	proportion (%)	forest1_05km_SD	1	0	0	0	1	0	0	0	1	0	0	0	1	0	0	0	1	0	0	0	1	0	0	0	0	0	0	0	1	0	0	0	1	0	0	0	1	0
forest1 1.0 km MN	Proportion of forest landcover, mean of cell values in a 1.0 km-radius neighborhood	Landcover	CURRENT		forest1	1.0 km	mean	0	1	proportion (%)	forest1_1km_MN	1	0	0	0	1	0	0	0	1	0	0	0	1	0	0	0	1	0	0	0	1	0	0	0	1	0	0	0	1	0	0	0	1	0	0	0	1	0
forest1 1.0 km SD	Proportion of forest landcover, standard deviation of cell values in a 1.0 km-radius neighborhood	Landcover	CURRENT		forest1	1.0 km	standard deviation	0	0.492166	proportion (%)	forest1_1km_SD	1	0	0	0	1	0	0	0	1	0	0	0	1	0	0	0	1	0	0	0	1	0	0	0	0	0	0	0	1	0	0	0	1	0	0	0	1	0
forest1 2.0 km MN	Proportion of forest landcover, mean of cell values in a 2.0 km-radius neighborhood	Landcover	CURRENT		forest1	2.0 km	mean	0	1	proportion (%)	forest1_2km_MN	1	0	0	0	1	0	0	0	1	0	0	0	1	0	0	0	1	1	0	0	1	0	0	0	1	0	0	0	1	0	0	0	1	0	0	0	1	0
forest1 2.0 km SD	Proportion of forest landcover, standard deviation of cell values in a 2.0 km-radius neighborhood	Landcover	CURRENT		forest1	2.0 km	standard deviation	0	0.493896	proportion (%)	forest1_2km_SD	1	0	0	0	1	0	0	0	1	0	0	0	1	0	0	0	1	0	0	0	1	0	0	0	0	0	0	0	1	1	0	0	1	0	0	0	1	0
forest1 3.2 km MN	Proportion of forest landcover, mean of cell values in a 3.2 km-radius neighborhood	Landcover	CURRENT		forest1	3.2 km	mean	0	1	proportion (%)	forest1_2mi_MN	1	0	0	0	1	0	0	0	1	0	0	0	1	1	0	0	1	0	0	0	1	0	0	0	1	0	0	0	1	0	0	0	1	0	0	0	1	0
forest1 3.2 km SD	Proportion of forest landcover, standard deviation of cell values in a 3.2 km-radius neighborhood	Landcover	CURRENT		forest1	3.2 km	standard deviation	0	0.494767	proportion (%)	forest1_2mi_SD	1	0	0	0	1	1	0	0	1	0	0	0	1	1	0	0	1	0	0	0	1	0	0	0	0	0	0	0	1	0	0	0	1	0	0	0	1	0
forest1 6.4 km MN	Proportion of forest landcover, mean of cell values in a 6.4 km-radius neighborhood	Landcover	CURRENT		forest1	6.4 km	mean	0	0.998476	proportion (%)	forest1_4mi_MN	1	1	1	1	1	0	0	0	1	0	0	0	1	0	0	0	1	0	0	0	1	1	0	0	1	0	0	0	1	0	0	0	1	0	0	0	1	1
forest1 6.4 km SD	Proportion of forest landcover, standard deviation of cell values in a 6.4 km-radius neighborhood	Landcover	CURRENT		forest1	6.4 km	standard deviation	0	0.492337	proportion (%)	forest1_4mi_SD	1	0	0	0	1	0	0	0	1	0	0	0	1	0	0	0	1	0	0	0	1	0	0	0	0	0	0	0	1	0	0	0	1	1	1	1	1	1
grass1 0.12 km MN	Proportion of grassland landcover, mean of values within a 0.12 km cell	Landcover	CURRENT		grass1	0.12 km	mean	0	1	proportion (%)	grass1_120m_MN	1	0	0	0	1	0	0	0	1	0	0	0	1	0	0	0	1	0	0	0	1	0	0	0	1	0	0	0	1	0	0	0	1	0	0	0	1	0
grass1 0.12 km SD	Proportion of grassland landcover, standard deviation of values within a 0.12 km cell	Landcover	CURRENT		grass1	0.12 km	standard deviation	0	0.5	proportion (%)	grass1_120m_SD	1	0	0	0	1	0	0	0	1	0	0	0	1	0	0	0	1	0	0	0	1	0	0	0	0	0	0	0	1	0	0	0	1	0	0	0	1	0
grass1 0.5 km MN	Proportion of grassland landcover, mean of cell values in a 0.5 km-radius neighborhood	Landcover	CURRENT		grass1	0.5 km	mean	0	1	proportion (%)	grass1_05km_MN	1	0	0	0	1	0	0	0	1	0	0	0	1	0	0	0	1	0	0	0	1	0	0	0	1	0	0	0	1	0	0	0	1	0	0	0	1	1
grass1 0.5 km SD	Proportion of grassland landcover, standard deviation of cell values in a 0.5 km-radius neighborhood	Landcover	CURRENT		grass1	0.5 km	standard deviation	0	0.499896	proportion (%)	grass1_05km_SD	1	0	0	0	1	0	0	0	1	1	1	0	1	0	0	0	1	0	0	0	1	1	1	0	0	0	0	0	1	0	0	0	1	0	0	0	1	1
grass1 1.0 km MN	Proportion of grassland landcover, mean of cell values in a 1.0 km-radius neighborhood	Landcover	CURRENT		grass1	1.0 km	mean	0	1	proportion (%)	grass1_1km_MN	1	0	0	0	1	0	0	0	1	0	0	0	1	1	0	0	1	0	0	0	1	0	0	0	1	0	0	0	1	0	0	0	1	0	0	0	1	0
grass1 1.0 km SD	Proportion of grassland landcover, standard deviation of cell values in a 1.0 km-radius neighborhood	Landcover	CURRENT		grass1	1.0 km	standard deviation	0	0.49575	proportion (%)	grass1_1km_SD	1	0	0	0	1	0	0	0	1	0	0	0	1	1	1	0	1	0	0	0	1	0	0	0	0	0	0	0	1	0	0	0	1	0	0	0	1	0
grass1 2.0 km MN	Proportion of grassland landcover, mean of cell values in a 2.0 km-radius neighborhood	Landcover	CURRENT		grass1	2.0 km	mean	0	1	proportion (%)	grass1_2km_MN	1	0	0	0	1	0	0	0	1	0	0	0	1	0	0	0	1	1	1	0	1	0	0	0	1	1	1	0	1	0	0	0	1	0	0	0	1	0
grass1 2.0 km SD	Proportion of grassland landcover, standard deviation of cell values in a 2.0 km-radius neighborhood	Landcover	CURRENT		grass1	2.0 km	standard deviation	0	0.494734	proportion (%)	grass1_2km_SD	1	0	0	0	1	1	0	0	1	0	0	0	1	0	0	0	1	0	0	0	1	0	0	0	0	0	0	0	1	0	0	0	1	0	0	0	1	0
grass1 3.2 km MN	Proportion of grassland landcover, mean of cell values in a 3.2 km-radius neighborhood	Landcover	CURRENT		grass1	3.2 km	mean	0	1	proportion (%)	grass1_2mi_MN	1	1	1	1	1	0	0	0	1	0	0	0	1	0	0	0	1	0	0	0	1	0	0	0	1	0	0	0	1	1	1	1	1	0	0	0	1	0
grass1 3.2 km SD	Proportion of grassland landcover, standard deviation of cell values in a 3.2 km-radius neighborhood	Landcover	CURRENT		grass1	3.2 km	standard deviation	0	0.494235	proportion (%)	grass1_2mi_SD	1	0	0	0	1	0	0	0	1	0	0	0	1	0	0	0	1	0	0	0	1	0	0	0	0	0	0	0	1	0	0	0	1	0	0	0	1	0
grass1 6.4 km MN	Proportion of grassland landcover, mean of cell values in a 6.4 km-radius neighborhood	Landcover	CURRENT		grass1	6.4 km	mean	0	0.999959	proportion (%)	grass1_4mi_MN	1	0	0	0	1	1	0	0	1	0	0	0	1	0	0	0	1	0	0	0	1	0	0	0	1	0	0	0	1	0	0	0	1	0	0	0	1	0
grass1 6.4 km SD	Proportion of grassland landcover, standard deviation of cell values in a 6.4 km-radius neighborhood	Landcover	CURRENT		grass1	6.4 km	standard deviation	0	0.494146	proportion (%)	grass1_4mi_SD	1	0	0	0	1	0	0	0	1	0	0	0	1	0	0	0	1	0	0	0	1	0	0	0	0	0	0	0	1	0	0	0	1	1	0	0	1	0
greasewood1c 0.12 km MN	Proportion of saltbush-greasewood landcover, mean of values within a 0.12 km cell	Landcover	CURRENT	Replaces greasewood1.	greasewood1c	0.12 km	mean	0	1	proportion (%)	greasewood1c_120m_MN	1	0	0	0	1	0	0	0	1	0	0	0	1	0	0	0	1	0	0	0	1	0	0	0	1	0	0	0	1	0	0	0	1	0	0	0	1	0
greasewood1c 0.12 km SD	Proportion of saltbush-greasewood landcover, standard deviation of values within a 0.12 km cell	Landcover	CURRENT	Replaces greasewood1.	greasewood1c	0.12 km	standard deviation	0	0.5	proportion (%)	greasewood1c_120m_SD	1	0	0	0	1	0	0	0	1	0	0	0	1	0	0	0	1	0	0	0	1	0	0	0	0	0	0	0	1	0	0	0	1	0	0	0	1	0
greasewood1c 0.5 km MN	Proportion of saltbush-greasewood landcover, mean of cell values in a 0.5 km-radius neighborhood	Landcover	CURRENT	Replaces greasewood1.	greasewood1c	0.5 km	mean	0	1	proportion (%)	greasewood1c_05km_MN	1	0	0	0	1	0	0	0	1	0	0	0	1	0	0	0	1	0	0	0	1	0	0	0	1	0	0	0	1	0	0	0	1	0	0	0	1	0
greasewood1c 0.5 km SD	Proportion of saltbush-greasewood landcover, standard deviation of cell values in a 0.5 km-radius neighborhood	Landcover	CURRENT	Replaces greasewood1.	greasewood1c	0.5 km	standard deviation	0	0.491116	proportion (%)	greasewood1c_05km_SD	1	0	0	0	1	0	0	0	1	0	0	0	1	0	0	0	1	0	0	0	1	0	0	0	0	0	0	0	1	0	0	0	1	0	0	0	1	0
greasewood1c 1.0 km MN	Proportion of saltbush-greasewood landcover, mean of cell values in a 1.0 km-radius neighborhood	Landcover	CURRENT	Replaces greasewood1.	greasewood1c	1.0 km	mean	0	1	proportion (%)	greasewood1c_1km_MN	1	0	0	0	1	0	0	0	1	0	0	0	1	0	0	0	1	0	0	0	1	0	0	0	1	0	0	0	1	0	0	0	1	0	0	0	1	0
greasewood1c 1.0 km SD	Proportion of saltbush-greasewood landcover, standard deviation of cell values in a 1.0 km-radius neighborhood	Landcover	CURRENT	Replaces greasewood1.	greasewood1c	1.0 km	standard deviation	0	0.490348	proportion (%)	greasewood1c_1km_SD	1	0	0	0	1	0	0	0	1	0	0	0	1	0	0	0	1	0	0	0	1	0	0	0	0	0	0	0	1	0	0	0	1	0	0	0	1	0
greasewood1c 2.0 km MN	Proportion of saltbush-greasewood landcover, mean of cell values in a 2.0 km-radius neighborhood	Landcover	CURRENT	Replaces greasewood1.	greasewood1c	2.0 km	mean	0	0.998682	proportion (%)	greasewood1c_2km_MN	1	0	0	0	1	0	0	0	1	0	0	0	1	0	0	0	1	0	0	0	1	0	0	0	1	0	0	0	1	0	0	0	1	0	0	0	1	0
greasewood1c 2.0 km SD	Proportion of saltbush-greasewood landcover, standard deviation of cell values in a 2.0 km-radius neighborhood	Landcover	CURRENT	Replaces greasewood1.	greasewood1c	2.0 km	standard deviation	0	0.487498	proportion (%)	greasewood1c_2km_SD	1	0	0	0	1	0	0	0	1	0	0	0	1	0	0	0	1	0	0	0	1	0	0	0	0	0	0	0	1	1	1	0	1	0	0	0	1	0
greasewood1c 3.2 km MN	Proportion of saltbush-greasewood landcover, mean of cell values in a 3.2 km-radius neighborhood	Landcover	CURRENT	Replaces greasewood1.	greasewood1c	3.2 km	mean	0	0.991973	proportion (%)	greasewood1c_2mi_MN	1	0	0	0	1	0	0	0	1	0	0	0	1	0	0	0	1	0	0	0	1	0	0	0	1	0	0	0	1	0	0	0	1	0	0	0	1	0
greasewood1c 3.2 km SD	Proportion of saltbush-greasewood landcover, standard deviation of cell values in a 3.2 km-radius neighborhood	Landcover	CURRENT	Replaces greasewood1.	greasewood1c	3.2 km	standard deviation	0	0.487326	proportion (%)	greasewood1c_2mi_SD	1	0	0	0	1	0	0	0	1	0	0	0	1	0	0	0	1	0	0	0	1	0	0	0	0	0	0	0	1	0	0	0	1	0	0	0	1	0
greasewood1c 6.4 km MN	Proportion of saltbush-greasewood landcover, mean of cell values in a 6.4 km-radius neighborhood	Landcover	CURRENT	Replaces greasewood1.	greasewood1c	6.4 km	mean	0	0.949788	proportion (%)	greasewood1c_4mi_MN	1	0	0	0	1	1	0	0	1	0	0	0	1	0	0	0	1	0	0	0	1	0	0	0	1	0	0	0	1	0	0	0	1	0	0	0	1	0
greasewood1c 6.4 km SD	Proportion of saltbush-greasewood landcover, standard deviation of cell values in a 6.4 km-radius neighborhood	Landcover	CURRENT	Replaces greasewood1.	greasewood1c	6.4 km	standard deviation	0	0.477904	proportion (%)	greasewood1c_4mi_SD	1	0	0	0	1	1	0	0	1	0	0	0	1	0	0	0	1	0	0	0	1	0	0	0	0	0	0	0	1	0	0	0	1	0	0	0	1	0
intannualgrass1 0.12 km MN	Proportion of introduced annual grassland landcover, mean of values within a 0.12 km cell	Landcover	CURRENT		intannualgrass1	0.12 km	mean	0	1	proportion (%)	intannualgrass1_120m_MN	1	0	0	0	1	0	0	0	1	0	0	0	1	0	0	0	1	0	0	0	1	0	0	0	0	0	0	0	1	0	0	0	1	0	0	0	1	0
intannualgrass1 0.12 km SD	Proportion of introduced annual grassland landcover, standard deviation of values within a 0.12 km cell	Landcover	CURRENT		intannualgrass1	0.12 km	standard deviation	0	0.5	proportion (%)	intannualgrass1_120m_SD	1	0	0	0	1	0	0	0	1	0	0	0	1	0	0	0	1	0	0	0	1	0	0	0	0	0	0	0	1	0	0	0	1	0	0	0	1	0
intannualgrass1 0.5 km MN	Proportion of introduced annual grassland landcover, mean of cell values in a 0.5 km-radius neighborhood	Landcover	CURRENT		intannualgrass1	0.5 km	mean	0	1	proportion (%)	intannualgrass1_05km_MN	1	0	0	0	1	0	0	0	1	0	0	0	1	0	0	0	1	0	0	0	1	0	0	0	0	0	0	0	1	0	0	0	1	0	0	0	1	0
intannualgrass1 0.5 km SD	Proportion of introduced annual grassland landcover, standard deviation of cell values in a 0.5 km-radius neighborhood	Landcover	CURRENT		intannualgrass1	0.5 km	standard deviation	0	0.493268	proportion (%)	intannualgrass1_05km_SD	1	0	0	0	1	0	0	0	1	0	0	0	1	0	0	0	1	0	0	0	1	0	0	0	0	0	0	0	1	0	0	0	1	0	0	0	1	0
intannualgrass1 1.0 km MN	Proportion of introduced annual grassland landcover, mean of cell values in a 1.0 km-radius neighborhood	Landcover	CURRENT		intannualgrass1	1.0 km	mean	0	1	proportion (%)	intannualgrass1_1km_MN	1	0	0	0	1	0	0	0	1	0	0	0	1	0	0	0	1	0	0	0	1	0	0	0	0	0	0	0	1	0	0	0	1	0	0	0	1	0
intannualgrass1 1.0 km SD	Proportion of introduced annual grassland landcover, standard deviation of cell values in a 1.0 km-radius neighborhood	Landcover	CURRENT		intannualgrass1	1.0 km	standard deviation	0	0.496041	proportion (%)	intannualgrass1_1km_SD	1	0	0	0	1	0	0	0	1	0	0	0	1	0	0	0	1	0	0	0	1	0	0	0	0	0	0	0	1	0	0	0	1	0	0	0	1	0
intannualgrass1 2.0 km MN	Proportion of introduced annual grassland landcover, mean of cell values in a 2.0 km-radius neighborhood	Landcover	CURRENT		intannualgrass1	2.0 km	mean	0	1	proportion (%)	intannualgrass1_2km_MN	1	0	0	0	1	0	0	0	1	0	0	0	1	1	1	1	1	0	0	0	1	0	0	0	0	0	0	0	1	0	0	0	1	0	0	0	1	0
intannualgrass1 2.0 km SD	Proportion of introduced annual grassland landcover, standard deviation of cell values in a 2.0 km-radius neighborhood	Landcover	CURRENT		intannualgrass1	2.0 km	standard deviation	0	0.49593	proportion (%)	intannualgrass1_2km_SD	1	0	0	0	1	0	0	0	1	0	0	0	1	1	0	0	1	0	0	0	1	0	0	0	0	0	0	0	1	0	0	0	1	0	0	0	1	0
intannualgrass1 3.2 km MN	Proportion of introduced annual grassland landcover, mean of cell values in a 3.2 km-radius neighborhood	Landcover	CURRENT		intannualgrass1	3.2 km	mean	0	0.999809	proportion (%)	intannualgrass1_2mi_MN	1	0	0	0	1	0	0	0	1	0	0	0	1	0	0	0	1	0	0	0	1	0	0	0	0	0	0	0	1	0	0	0	1	0	0	0	1	0
intannualgrass1 3.2 km SD	Proportion of introduced annual grassland landcover, standard deviation of cell values in a 3.2 km-radius neighborhood	Landcover	CURRENT		intannualgrass1	3.2 km	standard deviation	0	0.496547	proportion (%)	intannualgrass1_2mi_SD	1	0	0	0	1	0	0	0	1	0	0	0	1	0	0	0	1	0	0	0	1	0	0	0	0	0	0	0	1	0	0	0	1	0	0	0	1	0
intannualgrass1 6.4 km MN	Proportion of introduced annual grassland landcover, mean of cell values in a 6.4 km-radius neighborhood	Landcover	CURRENT		intannualgrass1	6.4 km	mean	0	0.995817	proportion (%)	intannualgrass1_4mi_MN	1	0	0	0	1	1	1	1	1	0	0	0	1	0	0	0	1	0	0	0	1	0	0	0	0	0	0	0	1	0	0	0	1	0	0	0	1	0
intannualgrass1 6.4 km SD	Proportion of introduced annual grassland landcover, standard deviation of cell values in a 6.4 km-radius neighborhood	Landcover	CURRENT		intannualgrass1	6.4 km	standard deviation	0	0.497025	proportion (%)	intannualgrass1_4mi_SD	1	0	0	0	1	1	0	0	1	0	0	0	1	0	0	0	1	0	0	0	1	0	0	0	0	0	0	0	1	0	0	0	1	1	0	0	1	0
pinyon2c 0.12 km MN	Proportion of pinyon-juniper and juniper woodland landcover, mean of values within a 0.12 km cell	Landcover	CURRENT	Replaces pinyon2.	pinyon2c	0.12 km	mean	0	1	proportion (%)	pinyon2c_120m_MN	1	0	0	0	1	0	0	0	1	0	0	0	1	0	0	0	1	0	0	0	1	0	0	0	1	0	0	0	1	0	0	0	1	0	0	0	1	0
pinyon2c 0.12 km SD	Proportion of pinyon-juniper and juniper woodland landcover, standard deviation of values within a 0.12 km cell	Landcover	CURRENT	Replaces pinyon2.	pinyon2c	0.12 km	standard deviation	0	0.5	proportion (%)	pinyon2c_120m_SD	1	0	0	0	1	0	0	0	1	0	0	0	1	0	0	0	1	0	0	0	1	0	0	0	1	0	0	0	1	0	0	0	1	0	0	0	1	0
pinyon2c 0.5 km MN	Proportion of pinyon-juniper and juniper woodland landcover, mean of cell values in a 0.5 km-radius neighborhood	Landcover	CURRENT	Replaces pinyon2.	pinyon2c	0.5 km	mean	0	1	proportion (%)	pinyon2c_05km_MN	1	0	0	0	1	1	0	0	1	0	0	0	1	0	0	0	1	0	0	0	1	0	0	0	1	0	0	0	1	0	0	0	1	0	0	0	1	0
pinyon2c 0.5 km SD	Proportion of pinyon-juniper and juniper woodland landcover, standard deviation of cell values in a 0.5 km-radius neighborhood	Landcover	CURRENT	Replaces pinyon2.	pinyon2c	0.5 km	standard deviation	0	0.48414	proportion (%)	pinyon2c_05km_SD	1	0	0	0	1	1	0	0	1	0	0	0	1	0	0	0	1	0	0	0	1	0	0	0	1	1	0	0	1	0	0	0	1	0	0	0	1	0
pinyon2c 1.0 km MN	Proportion of pinyon-juniper and juniper woodland landcover, mean of cell values in a 1.0 km-radius neighborhood	Landcover	CURRENT	Replaces pinyon2.	pinyon2c	1.0 km	mean	0	1	proportion (%)	pinyon2c_1km_MN	1	0	0	0	1	0	0	0	1	0	0	0	1	0	0	0	1	0	0	0	1	0	0	0	1	1	1	1	1	0	0	0	1	0	0	0	1	0
pinyon2c 1.0 km SD	Proportion of pinyon-juniper and juniper woodland landcover, standard deviation of cell values in a 1.0 km-radius neighborhood	Landcover	CURRENT	Replaces pinyon2.	pinyon2c	1.0 km	standard deviation	0	0.485389	proportion (%)	pinyon2c_1km_SD	1	0	0	0	1	0	0	0	1	0	0	0	1	0	0	0	1	0	0	0	1	0	0	0	1	0	0	0	1	0	0	0	1	0	0	0	1	0
pinyon2c 2.0 km MN	Proportion of pinyon-juniper and juniper woodland landcover, mean of cell values in a 2.0 km-radius neighborhood	Landcover	CURRENT	Replaces pinyon2.	pinyon2c	2.0 km	mean	0	1	proportion (%)	pinyon2c_2km_MN	1	0	0	0	1	0	0	0	1	0	0	0	1	0	0	0	1	0	0	0	1	0	0	0	1	0	0	0	1	0	0	0	1	0	0	0	1	0
pinyon2c 2.0 km SD	Proportion of pinyon-juniper and juniper woodland landcover, standard deviation of cell values in a 2.0 km-radius neighborhood	Landcover	CURRENT	Replaces pinyon2.	pinyon2c	2.0 km	standard deviation	0	0.485657	proportion (%)	pinyon2c_2km_SD	1	0	0	0	1	1	0	0	1	0	0	0	1	0	0	0	1	0	0	0	1	0	0	0	1	0	0	0	1	0	0	0	1	0	0	0	1	0
pinyon2c 3.2 km MN	Proportion of pinyon-juniper and juniper woodland landcover, mean of cell values in a 3.2 km-radius neighborhood	Landcover	CURRENT	Replaces pinyon2.	pinyon2c	3.2 km	mean	0	0.999345	proportion (%)	pinyon2c_2mi_MN	1	0	0	0	1	0	0	0	1	0	0	0	1	0	0	0	1	0	0	0	1	0	0	0	1	0	0	0	1	0	0	0	1	0	0	0	1	0
pinyon2c 3.2 km SD	Proportion of pinyon-juniper and juniper woodland landcover, standard deviation of cell values in a 3.2 km-radius neighborhood	Landcover	CURRENT	Replaces pinyon2.	pinyon2c	3.2 km	standard deviation	0	0.484465	proportion (%)	pinyon2c_2mi_SD	1	0	0	0	1	0	0	0	1	0	0	0	1	0	0	0	1	1	1	1	1	0	0	0	1	0	0	0	1	0	0	0	1	0	0	0	1	0
pinyon2c 6.4 km MN	Proportion of pinyon-juniper and juniper woodland landcover, mean of cell values in a 6.4 km-radius neighborhood	Landcover	CURRENT	Replaces pinyon2.	pinyon2c	6.4 km	mean	0	0.934076	proportion (%)	pinyon2c_4mi_MN	1	0	0	0	1	0	0	0	1	0	0	0	1	0	0	0	1	0	0	0	1	0	0	0	1	0	0	0	1	0	0	0	1	0	0	0	1	0
pinyon2c 6.4 km SD	Proportion of pinyon-juniper and juniper woodland landcover, standard deviation of cell values in a 6.4 km-radius neighborhood	Landcover	CURRENT	Replaces pinyon2.	pinyon2c	6.4 km	standard deviation	0	0.478485	proportion (%)	pinyon2c_4mi_SD	1	0	0	0	1	0	0	0	1	1	1	1	1	0	0	0	1	0	0	0	1	0	0	0	1	0	0	0	1	0	0	0	1	0	0	0	1	0
ponderosa1c 0.12 km MN	Proportion of ponderosa pine landcover, mean of values within a 0.12 km cell	Landcover	CURRENT	Replaces ponderosa1.	ponderosa1c	0.12 km	mean	0	1	proportion (%)	ponderosa1c_120m_MN	1	0	0	0	1	0	0	0	1	0	0	0	1	0	0	0	1	0	0	0	1	0	0	0	0	0	0	0	1	0	0	0	1	0	0	0	1	0
ponderosa1c 0.12 km SD	Proportion of ponderosa pine landcover, standard deviation of values within a 0.12 km cell	Landcover	CURRENT	Replaces ponderosa1.	ponderosa1c	0.12 km	standard deviation	0	0.5	proportion (%)	ponderosa1c_120m_SD	1	0	0	0	1	0	0	0	1	0	0	0	1	0	0	0	1	0	0	0	1	0	0	0	1	0	0	0	1	0	0	0	1	0	0	0	1	0
ponderosa1c 0.5 km MN	Proportion of ponderosa pine landcover, mean of cell values in a 0.5 km-radius neighborhood	Landcover	CURRENT	Replaces ponderosa1.	ponderosa1c	0.5 km	mean	0	1	proportion (%)	ponderosa1c_05km_MN	1	0	0	0	1	0	0	0	1	0	0	0	1	0	0	0	1	0	0	0	1	0	0	0	0	0	0	0	1	0	0	0	1	0	0	0	1	0
ponderosa1c 0.5 km SD	Proportion of ponderosa pine landcover, standard deviation of cell values in a 0.5 km-radius neighborhood	Landcover	CURRENT	Replaces ponderosa1.	ponderosa1c	0.5 km	standard deviation	0	0.488256	proportion (%)	ponderosa1c_05km_SD	1	0	0	0	1	0	0	0	1	0	0	0	1	0	0	0	1	0	0	0	1	0	0	0	1	0	0	0	1	0	0	0	1	0	0	0	1	0
ponderosa1c 1.0 km MN	Proportion of ponderosa pine landcover, mean of cell values in a 1.0 km-radius neighborhood	Landcover	CURRENT	Replaces ponderosa1.	ponderosa1c	1.0 km	mean	0	1	proportion (%)	ponderosa1c_1km_MN	1	0	0	0	1	0	0	0	1	0	0	0	1	0	0	0	1	0	0	0	1	0	0	0	0	0	0	0	1	0	0	0	1	0	0	0	1	0
ponderosa1c 1.0 km SD	Proportion of ponderosa pine landcover, standard deviation of cell values in a 1.0 km-radius neighborhood	Landcover	CURRENT	Replaces ponderosa1.	ponderosa1c	1.0 km	standard deviation	0	0.484903	proportion (%)	ponderosa1c_1km_SD	1	0	0	0	1	0	0	0	1	0	0	0	1	0	0	0	1	0	0	0	1	0	0	0	1	0	0	0	1	0	0	0	1	0	0	0	1	0
ponderosa1c 2.0 km MN	Proportion of ponderosa pine landcover, mean of cell values in a 2.0 km-radius neighborhood	Landcover	CURRENT	Replaces ponderosa1.	ponderosa1c	2.0 km	mean	0	0.992855	proportion (%)	ponderosa1c_2km_MN	1	0	0	0	1	0	0	0	1	0	0	0	1	1	1	0	1	0	0	0	1	0	0	0	0	0	0	0	1	0	0	0	1	0	0	0	1	0
ponderosa1c 2.0 km SD	Proportion of ponderosa pine landcover, standard deviation of cell values in a 2.0 km-radius neighborhood	Landcover	CURRENT	Replaces ponderosa1.	ponderosa1c	2.0 km	standard deviation	0	0.482404	proportion (%)	ponderosa1c_2km_SD	1	0	0	0	1	0	0	0	1	0	0	0	1	0	0	0	1	0	0	0	1	0	0	0	1	0	0	0	1	0	0	0	1	0	0	0	1	0
ponderosa1c 3.2 km MN	Proportion of ponderosa pine landcover, mean of cell values in a 3.2 km-radius neighborhood	Landcover	CURRENT	Replaces ponderosa1.	ponderosa1c	3.2 km	mean	0	0.979685	proportion (%)	ponderosa1c_2mi_MN	1	0	0	0	1	0	0	0	1	0	0	0	1	0	0	0	1	0	0	0	1	0	0	0	0	0	0	0	1	0	0	0	1	0	0	0	1	0
ponderosa1c 3.2 km SD	Proportion of ponderosa pine landcover, standard deviation of cell values in a 3.2 km-radius neighborhood	Landcover	CURRENT	Replaces ponderosa1.	ponderosa1c	3.2 km	standard deviation	0	0.483419	proportion (%)	ponderosa1c_2mi_SD	1	0	0	0	1	0	0	0	1	0	0	0	1	0	0	0	1	1	1	0	1	0	0	0	1	0	0	0	1	0	0	0	1	0	0	0	1	0
ponderosa1c 6.4 km MN	Proportion of ponderosa pine landcover, mean of cell values in a 6.4 km-radius neighborhood	Landcover	CURRENT	Replaces ponderosa1.	ponderosa1c	6.4 km	mean	0	0.961769	proportion (%)	ponderosa1c_4mi_MN	1	0	0	0	1	0	0	0	1	0	0	0	1	0	0	0	1	0	0	0	1	0	0	0	0	0	0	0	1	1	1	1	1	0	0	0	1	0
ponderosa1c 6.4 km SD	Proportion of ponderosa pine landcover, standard deviation of cell values in a 6.4 km-radius neighborhood	Landcover	CURRENT	Replaces ponderosa1.	ponderosa1c	6.4 km	standard deviation	0	0.477302	proportion (%)	ponderosa1c_4mi_SD	1	0	0	0	1	0	0	0	1	0	0	0	1	0	0	0	1	0	0	0	1	1	1	1	1	0	0	0	1	0	0	0	1	0	0	0	1	0
riparian2c 0.12 km MN	Proportion of riparian woodland and shrubland landcover, mean of values within a 0.12 km cell	Landcover	CURRENT	Replaces riparian2.	riparian2c	0.12 km	mean	0	1	proportion (%)	riparian2c_120m_MN	1	0	0	0	1	0	0	0	1	0	0	0	1	0	0	0	1	0	0	0	1	0	0	0	1	0	0	0	1	0	0	0	1	0	0	0	1	0
riparian2c 0.12 km SD	Proportion of riparian woodland and shrubland landcover, standard deviation of values within a 0.12 km cell	Landcover	CURRENT	Replaces riparian2.	riparian2c	0.12 km	standard deviation	0	0.5	proportion (%)	riparian2c_120m_SD	1	0	0	0	1	0	0	0	1	0	0	0	1	0	0	0	1	0	0	0	1	0	0	0	1	0	0	0	1	0	0	0	1	0	0	0	1	0
riparian2c 0.5 km MN	Proportion of riparian woodland and shrubland landcover, mean of cell values in a 0.5 km-radius neighborhood	Landcover	CURRENT	Replaces riparian2.	riparian2c	0.5 km	mean	0	1	proportion (%)	riparian2c_05km_MN	1	0	0	0	1	0	0	0	1	0	0	0	1	0	0	0	1	0	0	0	1	0	0	0	1	0	0	0	1	0	0	0	1	0	0	0	1	0
riparian2c 0.5 km SD	Proportion of riparian woodland and shrubland landcover, standard deviation of cell values in a 0.5 km-radius neighborhood	Landcover	CURRENT	Replaces riparian2.	riparian2c	0.5 km	standard deviation	0	0.491494	proportion (%)	riparian2c_05km_SD	1	0	0	0	1	0	0	0	1	0	0	0	1	0	0	0	1	0	0	0	1	0	0	0	1	0	0	0	1	0	0	0	1	0	0	0	1	0
riparian2c 1.0 km MN	Proportion of riparian woodland and shrubland landcover, mean of cell values in a 1.0 km-radius neighborhood	Landcover	CURRENT	Replaces riparian2.	riparian2c	1.0 km	mean	0	0.998414	proportion (%)	riparian2c_1km_MN	1	0	0	0	1	0	0	0	1	0	0	0	1	0	0	0	1	0	0	0	1	0	0	0	1	0	0	0	1	0	0	0	1	0	0	0	1	0
riparian2c 1.0 km SD	Proportion of riparian woodland and shrubland landcover, standard deviation of cell values in a 1.0 km-radius neighborhood	Landcover	CURRENT	Replaces riparian2.	riparian2c	1.0 km	standard deviation	0	0.487381	proportion (%)	riparian2c_1km_SD	1	0	0	0	1	0	0	0	1	0	0	0	1	0	0	0	1	0	0	0	1	1	0	0	1	0	0	0	1	0	0	0	1	1	1	0	1	0
riparian2c 2.0 km MN	Proportion of riparian woodland and shrubland landcover, mean of cell values in a 2.0 km-radius neighborhood	Landcover	CURRENT	Replaces riparian2.	riparian2c	2.0 km	mean	0	0.927789	proportion (%)	riparian2c_2km_MN	1	0	0	0	1	0	0	0	1	0	0	0	1	0	0	0	1	1	1	0	1	0	0	0	1	0	0	0	1	0	0	0	1	1	1	0	1	0
riparian2c 2.0 km SD	Proportion of riparian woodland and shrubland landcover, standard deviation of cell values in a 2.0 km-radius neighborhood	Landcover	CURRENT	Replaces riparian2.	riparian2c	2.0 km	standard deviation	0	0.483259	proportion (%)	riparian2c_2km_SD	1	0	0	0	1	0	0	0	1	0	0	0	1	1	1	0	1	0	0	0	1	0	0	0	1	0	0	0	1	0	0	0	1	0	0	0	1	0
riparian2c 3.2 km MN	Proportion of riparian woodland and shrubland landcover, mean of cell values in a 3.2 km-radius neighborhood	Landcover	CURRENT	Replaces riparian2.	riparian2c	3.2 km	mean	0	0.813674	proportion (%)	riparian2c_2mi_MN	1	0	0	0	1	0	0	0	1	0	0	0	1	0	0	0	1	0	0	0	1	0	0	0	1	0	0	0	1	0	0	0	1	0	0	0	1	1
riparian2c 3.2 km SD	Proportion of riparian woodland and shrubland landcover, standard deviation of cell values in a 3.2 km-radius neighborhood	Landcover	CURRENT	Replaces riparian2.	riparian2c	3.2 km	standard deviation	0	0.477548	proportion (%)	riparian2c_2mi_SD	1	0	0	0	1	0	0	0	1	0	0	0	1	0	0	0	1	0	0	0	1	0	0	0	1	1	1	0	1	0	0	0	1	0	0	0	1	1
riparian2c 6.4 km MN	Proportion of riparian woodland and shrubland landcover, mean of cell values in a 6.4 km-radius neighborhood	Landcover	CURRENT	Replaces riparian2.	riparian2c	6.4 km	mean	0	0.587903	proportion (%)	riparian2c_4mi_MN	1	1	0	0	1	0	0	0	1	1	0	0	1	1	0	0	1	0	0	0	1	0	0	0	1	1	0	0	1	1	1	0	1	0	0	0	1	0
riparian2c 6.4 km SD	Proportion of riparian woodland and shrubland landcover, standard deviation of cell values in a 6.4 km-radius neighborhood	Landcover	CURRENT	Replaces riparian2.	riparian2c	6.4 km	standard deviation	0	0.443807	proportion (%)	riparian2c_4mi_SD	1	0	0	0	1	1	1	1	1	0	0	0	1	0	0	0	1	0	0	0	1	0	0	0	1	0	0	0	1	1	0	0	1	0	0	0	1	0
sage1c 0.12 km MN	Proportion of low and tall sagebrush landcover, mean of values within a 0.12 km cell	Landcover	DEPRECATED	Redundant with sagelow1 and sagetall1. Replaces sage1b.	sage1c	0.12 km	mean	0	1	proportion (%)	sage1c_120m_MN	0	0	0	0	0	0	0	0	0	0	0	0	0	0	0	0	0	0	0	0	0	0	0	0	1	0	0	0	0	0	0	0	0	0	0	0	0	0
sage1c 0.12 km SD	Proportion of low and tall sagebrush landcover, standard deviation of values within a 0.12 km cell	Landcover	DEPRECATED	Redundant with sagelow1 and sagetall1. Replaces sage1b.	sage1c	0.12 km	standard deviation	0	0.5	proportion (%)	sage1c_120m_SD	0	0	0	0	0	0	0	0	0	0	0	0	0	0	0	0	0	0	0	0	0	0	0	0	1	0	0	0	0	0	0	0	0	0	0	0	0	0
sage1c 0.5 km MN	Proportion of low and tall sagebrush landcover, mean of cell values in a 0.5 km-radius neighborhood	Landcover	DEPRECATED	Redundant with sagelow1 and sagetall1. Replaces sage1b.	sage1c	0.5 km	mean	0	1	proportion (%)	sage1c_05km_MN	0	0	0	0	0	0	0	0	0	0	0	0	0	0	0	0	0	0	0	0	0	0	0	0	1	0	0	0	0	0	0	0	0	0	0	0	0	0
sage1c 0.5 km SD	Proportion of low and tall sagebrush landcover, standard deviation of cell values in a 0.5 km-radius neighborhood	Landcover	DEPRECATED	Redundant with sagelow1 and sagetall1. Replaces sage1b.	sage1c	0.5 km	standard deviation	0	0.49152	proportion (%)	sage1c_05km_SD	0	0	0	0	0	0	0	0	0	0	0	0	0	0	0	0	0	0	0	0	0	0	0	0	1	1	0	0	0	0	0	0	0	0	0	0	0	0
sage1c 1.0 km MN	Proportion of low and tall sagebrush landcover, mean of cell values in a 1.0 km-radius neighborhood	Landcover	DEPRECATED	Redundant with sagelow1 and sagetall1. Replaces sage1b.	sage1c	1.0 km	mean	0	1	proportion (%)	sage1c_1km_MN	0	0	0	0	0	0	0	0	0	0	0	0	0	0	0	0	0	0	0	0	0	0	0	0	1	0	0	0	0	0	0	0	0	0	0	0	0	0
sage1c 1.0 km SD	Proportion of low and tall sagebrush landcover, standard deviation of cell values in a 1.0 km-radius neighborhood	Landcover	DEPRECATED	Redundant with sagelow1 and sagetall1. Replaces sage1b.	sage1c	1.0 km	standard deviation	0	0.494874	proportion (%)	sage1c_1km_SD	0	0	0	0	0	0	0	0	0	0	0	0	0	0	0	0	0	0	0	0	0	0	0	0	1	1	0	0	0	0	0	0	0	0	0	0	0	0
sage1c 2.0 km MN	Proportion of low and tall sagebrush landcover, mean of cell values in a 2.0 km-radius neighborhood	Landcover	DEPRECATED	Redundant with sagelow1 and sagetall1. Replaces sage1b.	sage1c	2.0 km	mean	0	1	proportion (%)	sage1c_2km_MN	0	0	0	0	0	0	0	0	0	0	0	0	0	0	0	0	0	0	0	0	0	0	0	0	1	1	1	0	0	0	0	0	0	0	0	0	0	0
sage1c 2.0 km SD	Proportion of low and tall sagebrush landcover, standard deviation of cell values in a 2.0 km-radius neighborhood	Landcover	DEPRECATED	Redundant with sagelow1 and sagetall1. Replaces sage1b.	sage1c	2.0 km	standard deviation	0	0.49506	proportion (%)	sage1c_2km_SD	0	0	0	0	0	0	0	0	0	0	0	0	0	0	0	0	0	0	0	0	0	0	0	0	1	0	0	0	0	0	0	0	0	0	0	0	0	0
sage1c 3.2 km MN	Proportion of low and tall sagebrush landcover, mean of cell values in a 3.2 km-radius neighborhood	Landcover	DEPRECATED	Redundant with sagelow1 and sagetall1. Replaces sage1b.	sage1c	3.2 km	mean	0	1	proportion (%)	sage1c_2mi_MN	0	0	0	0	0	0	0	0	0	0	0	0	0	0	0	0	0	0	0	0	0	0	0	0	1	0	0	0	0	0	0	0	0	0	0	0	0	0
sage1c 3.2 km SD	Proportion of low and tall sagebrush landcover, standard deviation of cell values in a 3.2 km-radius neighborhood	Landcover	DEPRECATED	Redundant with sagelow1 and sagetall1. Replaces sage1b.	sage1c	3.2 km	standard deviation	0	0.49665	proportion (%)	sage1c_2mi_SD	0	0	0	0	0	0	0	0	0	0	0	0	0	0	0	0	0	0	0	0	0	0	0	0	1	0	0	0	0	0	0	0	0	0	0	0	0	0
sage1c 6.4 km MN	Proportion of low and tall sagebrush landcover, mean of cell values in a 6.4 km-radius neighborhood	Landcover	DEPRECATED	Redundant with sagelow1 and sagetall1. Replaces sage1b.	sage1c	6.4 km	mean	0	0.99985	proportion (%)	sage1c_4mi_MN	0	0	0	0	0	0	0	0	0	0	0	0	0	0	0	0	0	0	0	0	0	0	0	0	1	0	0	0	0	0	0	0	0	0	0	0	0	0
sage1c 6.4 km SD	Proportion of low and tall sagebrush landcover, standard deviation of cell values in a 6.4 km-radius neighborhood	Landcover	DEPRECATED	Redundant with sagelow1 and sagetall1. Replaces sage1b.	sage1c	6.4 km	standard deviation	0	0.497125	proportion (%)	sage1c_4mi_SD	0	0	0	0	0	0	0	0	0	0	0	0	0	0	0	0	0	0	0	0	0	0	0	0	1	0	0	0	0	0	0	0	0	0	0	0	0	0
sagelow1 0.12 km MN	Proportion of low sagebrush landcover, mean of values within a 0.12 km cell	Landcover	CURRENT		sagelow1	0.12 km	mean	0	1	proportion (%)	sagelow1_120m_MN	1	0	0	0	1	0	0	0	1	0	0	0	1	0	0	0	1	0	0	0	1	0	0	0	0	0	0	0	1	0	0	0	1	0	0	0	1	0
sagelow1 0.12 km SD	Proportion of low sagebrush landcover, standard deviation of values within a 0.12 km cell	Landcover	CURRENT		sagelow1	0.12 km	standard deviation	0	0.5	proportion (%)	sagelow1_120m_SD	1	0	0	0	1	0	0	0	1	0	0	0	1	0	0	0	1	0	0	0	1	0	0	0	0	0	0	0	1	0	0	0	1	0	0	0	1	0
sagelow1 0.5 km MN	Proportion of low sagebrush landcover, mean of cell values in a 0.5 km-radius neighborhood	Landcover	CURRENT		sagelow1	0.5 km	mean	0	1	proportion (%)	sagelow1_05km_MN	1	0	0	0	1	0	0	0	1	0	0	0	1	0	0	0	1	0	0	0	1	0	0	0	0	0	0	0	1	0	0	0	1	0	0	0	1	0
sagelow1 0.5 km SD	Proportion of low sagebrush landcover, standard deviation of cell values in a 0.5 km-radius neighborhood	Landcover	CURRENT		sagelow1	0.5 km	standard deviation	0	0.49152	proportion (%)	sagelow1_05km_SD	1	0	0	0	1	0	0	0	1	0	0	0	1	0	0	0	1	0	0	0	1	0	0	0	0	0	0	0	1	0	0	0	1	0	0	0	1	0
sagelow1 1.0 km MN	Proportion of low sagebrush landcover, mean of cell values in a 1.0 km-radius neighborhood	Landcover	CURRENT		sagelow1	1.0 km	mean	0	1	proportion (%)	sagelow1_1km_MN	1	0	0	0	1	0	0	0	1	0	0	0	1	0	0	0	1	0	0	0	1	0	0	0	0	0	0	0	1	0	0	0	1	0	0	0	1	0
sagelow1 1.0 km SD	Proportion of low sagebrush landcover, standard deviation of cell values in a 1.0 km-radius neighborhood	Landcover	CURRENT		sagelow1	1.0 km	standard deviation	0	0.494874	proportion (%)	sagelow1_1km_SD	1	0	0	0	1	1	1	1	1	0	0	0	1	0	0	0	1	0	0	0	1	0	0	0	0	0	0	0	1	0	0	0	1	0	0	0	1	0
sagelow1 2.0 km MN	Proportion of low sagebrush landcover, mean of cell values in a 2.0 km-radius neighborhood	Landcover	CURRENT		sagelow1	2.0 km	mean	0	1	proportion (%)	sagelow1_2km_MN	1	0	0	0	1	0	0	0	1	0	0	0	1	0	0	0	1	0	0	0	1	0	0	0	0	0	0	0	1	0	0	0	1	0	0	0	1	0
sagelow1 2.0 km SD	Proportion of low sagebrush landcover, standard deviation of cell values in a 2.0 km-radius neighborhood	Landcover	CURRENT		sagelow1	2.0 km	standard deviation	0	0.49506	proportion (%)	sagelow1_2km_SD	1	0	0	0	1	0	0	0	1	0	0	0	1	0	0	0	1	0	0	0	1	0	0	0	0	0	0	0	1	0	0	0	1	0	0	0	1	0
sagelow1 3.2 km MN	Proportion of low sagebrush landcover, mean of cell values in a 3.2 km-radius neighborhood	Landcover	CURRENT		sagelow1	3.2 km	mean	0	1	proportion (%)	sagelow1_2mi_MN	1	0	0	0	1	0	0	0	1	0	0	0	1	0	0	0	1	0	0	0	1	0	0	0	0	0	0	0	1	0	0	0	1	0	0	0	1	0
sagelow1 3.2 km SD	Proportion of low sagebrush landcover, standard deviation of cell values in a 3.2 km-radius neighborhood	Landcover	CURRENT		sagelow1	3.2 km	standard deviation	0	0.49665	proportion (%)	sagelow1_2mi_SD	1	0	0	0	1	0	0	0	1	0	0	0	1	0	0	0	1	0	0	0	1	0	0	0	0	0	0	0	1	0	0	0	1	0	0	0	1	0
sagelow1 6.4 km MN	Proportion of low sagebrush landcover, mean of cell values in a 6.4 km-radius neighborhood	Landcover	CURRENT		sagelow1	6.4 km	mean	0	0.99985	proportion (%)	sagelow1_4mi_MN	1	0	0	0	1	0	0	0	1	0	0	0	1	1	1	1	1	0	0	0	1	0	0	0	0	0	0	0	1	0	0	0	1	0	0	0	1	0
sagelow1 6.4 km SD	Proportion of low sagebrush landcover, standard deviation of cell values in a 6.4 km-radius neighborhood	Landcover	CURRENT		sagelow1	6.4 km	standard deviation	0	0.497125	proportion (%)	sagelow1_4mi_SD	1	0	0	0	1	0	0	0	1	0	0	0	1	1	0	0	1	0	0	0	1	1	0	0	0	0	0	0	1	0	0	0	1	0	0	0	1	0
sagetall1 0.12 km MN	Proportion of tall sagebrush landcover, mean of values within a 0.12 km cell	Landcover	CURRENT		sagetall1	0.12 km	mean	0	1	proportion (%)	sagetall1_120m_MN	1	0	0	0	1	0	0	0	1	0	0	0	1	0	0	0	1	0	0	0	1	0	0	0	0	0	0	0	1	0	0	0	1	0	0	0	1	0
sagetall1 0.12 km SD	Proportion of tall sagebrush landcover, standard deviation of values within a 0.12 km cell	Landcover	CURRENT		sagetall1	0.12 km	standard deviation	0	0.5	proportion (%)	sagetall1_120m_SD	1	0	0	0	1	0	0	0	1	0	0	0	1	0	0	0	1	0	0	0	1	0	0	0	0	0	0	0	1	0	0	0	1	0	0	0	1	0
sagetall1 0.5 km MN	Proportion of tall sagebrush landcover, mean of cell values in a 0.5 km-radius neighborhood	Landcover	CURRENT		sagetall1	0.5 km	mean	0	1	proportion (%)	sagetall1_05km_MN	1	0	0	0	1	0	0	0	1	0	0	0	1	0	0	0	1	0	0	0	1	0	0	0	0	0	0	0	1	0	0	0	1	0	0	0	1	0
sagetall1 0.5 km SD	Proportion of tall sagebrush landcover, standard deviation of cell values in a 0.5 km-radius neighborhood	Landcover	CURRENT		sagetall1	0.5 km	standard deviation	0	0.491494	proportion (%)	sagetall1_05km_SD	1	0	0	0	1	0	0	0	1	0	0	0	1	0	0	0	1	0	0	0	1	1	1	1	0	0	0	0	1	0	0	0	1	0	0	0	1	0
sagetall1 1.0 km MN	Proportion of tall sagebrush landcover, mean of cell values in a 1.0 km-radius neighborhood	Landcover	CURRENT		sagetall1	1.0 km	mean	0	1	proportion (%)	sagetall1_1km_MN	1	0	0	0	1	0	0	0	1	0	0	0	1	1	1	1	1	0	0	0	1	0	0	0	0	0	0	0	1	0	0	0	1	0	0	0	1	0
sagetall1 1.0 km SD	Proportion of tall sagebrush landcover, standard deviation of cell values in a 1.0 km-radius neighborhood	Landcover	CURRENT		sagetall1	1.0 km	standard deviation	0	0.490226	proportion (%)	sagetall1_1km_SD	1	0	0	0	1	1	0	0	1	0	0	0	1	1	0	0	1	0	0	0	1	0	0	0	0	0	0	0	1	0	0	0	1	0	0	0	1	0
sagetall1 2.0 km MN	Proportion of tall sagebrush landcover, mean of cell values in a 2.0 km-radius neighborhood	Landcover	CURRENT		sagetall1	2.0 km	mean	0	0.999237	proportion (%)	sagetall1_2km_MN	1	0	0	0	1	0	0	0	1	0	0	0	1	0	0	0	1	0	0	0	1	0	0	0	0	0	0	0	1	0	0	0	1	0	0	0	1	0
sagetall1 2.0 km SD	Proportion of tall sagebrush landcover, standard deviation of cell values in a 2.0 km-radius neighborhood	Landcover	CURRENT		sagetall1	2.0 km	standard deviation	0	0.491821	proportion (%)	sagetall1_2km_SD	1	0	0	0	1	0	0	0	1	0	0	0	1	0	0	0	1	0	0	0	1	0	0	0	0	0	0	0	1	1	0	0	1	0	0	0	1	0
sagetall1 3.2 km MN	Proportion of tall sagebrush landcover, mean of cell values in a 3.2 km-radius neighborhood	Landcover	CURRENT		sagetall1	3.2 km	mean	0	0.993529	proportion (%)	sagetall1_2mi_MN	1	0	0	0	1	0	0	0	1	0	0	0	1	0	0	0	1	1	1	1	1	0	0	0	0	0	0	0	1	0	0	0	1	0	0	0	1	0
sagetall1 3.2 km SD	Proportion of tall sagebrush landcover, standard deviation of cell values in a 3.2 km-radius neighborhood	Landcover	CURRENT		sagetall1	3.2 km	standard deviation	0	0.494405	proportion (%)	sagetall1_2mi_SD	1	0	0	0	1	0	0	0	1	0	0	0	1	0	0	0	1	0	0	0	1	0	0	0	0	0	0	0	1	0	0	0	1	0	0	0	1	0
sagetall1 6.4 km MN	Proportion of tall sagebrush landcover, mean of cell values in a 6.4 km-radius neighborhood	Landcover	CURRENT		sagetall1	6.4 km	mean	0	0.954839	proportion (%)	sagetall1_4mi_MN	1	0	0	0	1	0	0	0	1	0	0	0	1	0	0	0	1	0	0	0	1	0	0	0	0	0	0	0	1	1	1	0	1	0	0	0	1	0
sagetall1 6.4 km SD	Proportion of tall sagebrush landcover, standard deviation of cell values in a 6.4 km-radius neighborhood	Landcover	CURRENT		sagetall1	6.4 km	standard deviation	0	0.48613	proportion (%)	sagetall1_4mi_SD	1	0	0	0	1	0	0	0	1	0	0	0	1	0	0	0	1	0	0	0	1	0	0	0	0	0	0	0	1	0	0	0	1	0	0	0	1	0
saltdesert1c 0.12 km MN	Proportion of salt desert shrub landcover, mean of values within a 0.12 km cell	Landcover	CURRENT	Replaces saltdesert1.	saltdesert1c	0.12 km	mean	0	1	proportion (%)	saltdesert1c_120m_MN	1	0	0	0	1	0	0	0	1	0	0	0	1	0	0	0	1	0	0	0	1	0	0	0	1	0	0	0	1	0	0	0	1	0	0	0	1	0
saltdesert1c 0.12 km SD	Proportion of salt desert shrub landcover, standard deviation of values within a 0.12 km cell	Landcover	CURRENT	Replaces saltdesert1.	saltdesert1c	0.12 km	standard deviation	0	0.5	proportion (%)	saltdesert1c_120m_SD	1	0	0	0	1	0	0	0	1	0	0	0	1	0	0	0	1	0	0	0	1	0	0	0	0	0	0	0	1	0	0	0	1	0	0	0	1	0
saltdesert1c 0.5 km MN	Proportion of salt desert shrub landcover, mean of cell values in a 0.5 km-radius neighborhood	Landcover	CURRENT	Replaces saltdesert1.	saltdesert1c	0.5 km	mean	0	1	proportion (%)	saltdesert1c_05km_MN	1	0	0	0	1	0	0	0	1	0	0	0	1	0	0	0	1	0	0	0	1	0	0	0	1	0	0	0	1	0	0	0	1	0	0	0	1	0
saltdesert1c 0.5 km SD	Proportion of salt desert shrub landcover, standard deviation of cell values in a 0.5 km-radius neighborhood	Landcover	CURRENT	Replaces saltdesert1.	saltdesert1c	0.5 km	standard deviation	0	0.490257	proportion (%)	saltdesert1c_05km_SD	1	0	0	0	1	0	0	0	1	0	0	0	1	0	0	0	1	0	0	0	1	0	0	0	0	0	0	0	1	0	0	0	1	0	0	0	1	0
saltdesert1c 1.0 km MN	Proportion of salt desert shrub landcover, mean of cell values in a 1.0 km-radius neighborhood	Landcover	CURRENT	Replaces saltdesert1.	saltdesert1c	1.0 km	mean	0	1	proportion (%)	saltdesert1c_1km_MN	1	0	0	0	1	0	0	0	1	0	0	0	1	0	0	0	1	0	0	0	1	0	0	0	1	0	0	0	1	0	0	0	1	0	0	0	1	0
saltdesert1c 1.0 km SD	Proportion of salt desert shrub landcover, standard deviation of cell values in a 1.0 km-radius neighborhood	Landcover	CURRENT	Replaces saltdesert1.	saltdesert1c	1.0 km	standard deviation	0	0.491895	proportion (%)	saltdesert1c_1km_SD	1	0	0	0	1	0	0	0	1	0	0	0	1	0	0	0	1	0	0	0	1	0	0	0	0	0	0	0	1	0	0	0	1	0	0	0	1	0
saltdesert1c 2.0 km MN	Proportion of salt desert shrub landcover, mean of cell values in a 2.0 km-radius neighborhood	Landcover	CURRENT	Replaces saltdesert1.	saltdesert1c	2.0 km	mean	0	0.999792	proportion (%)	saltdesert1c_2km_MN	1	0	0	0	1	0	0	0	1	0	0	0	1	0	0	0	1	0	0	0	1	0	0	0	1	0	0	0	1	0	0	0	1	0	0	0	1	0
saltdesert1c 2.0 km SD	Proportion of salt desert shrub landcover, standard deviation of cell values in a 2.0 km-radius neighborhood	Landcover	CURRENT	Replaces saltdesert1.	saltdesert1c	2.0 km	standard deviation	0	0.493569	proportion (%)	saltdesert1c_2km_SD	1	0	0	0	1	0	0	0	1	0	0	0	1	0	0	0	1	0	0	0	1	0	0	0	0	0	0	0	1	0	0	0	1	0	0	0	1	0
saltdesert1c 3.2 km MN	Proportion of salt desert shrub landcover, mean of cell values in a 3.2 km-radius neighborhood	Landcover	CURRENT	Replaces saltdesert1.	saltdesert1c	3.2 km	mean	0	0.998662	proportion (%)	saltdesert1c_2mi_MN	1	0	0	0	1	1	1	0	1	0	0	0	1	0	0	0	1	0	0	0	1	0	0	0	1	0	0	0	1	0	0	0	1	0	0	0	1	0
saltdesert1c 3.2 km SD	Proportion of salt desert shrub landcover, standard deviation of cell values in a 3.2 km-radius neighborhood	Landcover	CURRENT	Replaces saltdesert1.	saltdesert1c	3.2 km	standard deviation	0	0.49173	proportion (%)	saltdesert1c_2mi_SD	1	0	0	0	1	0	0	0	1	0	0	0	1	0	0	0	1	0	0	0	1	0	0	0	0	0	0	0	1	0	0	0	1	0	0	0	1	0
saltdesert1c 6.4 km MN	Proportion of salt desert shrub landcover, mean of cell values in a 6.4 km-radius neighborhood	Landcover	CURRENT	Replaces saltdesert1.	saltdesert1c	6.4 km	mean	0	0.964297	proportion (%)	saltdesert1c_4mi_MN	1	0	0	0	1	0	0	0	1	1	1	0	1	0	0	0	1	0	0	0	1	0	0	0	1	0	0	0	1	0	0	0	1	0	0	0	1	0
saltdesert1c 6.4 km SD	Proportion of salt desert shrub landcover, standard deviation of cell values in a 6.4 km-radius neighborhood	Landcover	CURRENT	Replaces saltdesert1.	saltdesert1c	6.4 km	standard deviation	0	0.481359	proportion (%)	saltdesert1c_4mi_SD	1	0	0	0	1	0	0	0	1	0	0	0	1	0	0	0	1	0	0	0	1	0	0	0	0	0	0	0	1	0	0	0	1	1	1	0	1	0
shrub1 0.12 km MN	Proportion of shrub and scrub landcover, mean of values within a 0.12 km cell	Landcover	CURRENT		shrub1	0.12 km	mean	0	1	proportion (%)	shrub1_120m_MN	1	0	0	0	1	0	0	0	1	0	0	0	1	0	0	0	1	0	0	0	1	0	0	0	1	0	0	0	1	0	0	0	1	0	0	0	1	0
shrub1 0.12 km SD	Proportion of shrub and scrub landcover, standard deviation of values within a 0.12 km cell	Landcover	CURRENT		shrub1	0.12 km	standard deviation	0	0.5	proportion (%)	shrub1_120m_SD	1	0	0	0	1	0	0	0	1	0	0	0	1	0	0	0	1	0	0	0	1	0	0	0	1	0	0	0	1	0	0	0	1	0	0	0	1	0
shrub1 0.5 km MN	Proportion of shrub and scrub landcover, mean of cell values in a 0.5 km-radius neighborhood	Landcover	CURRENT		shrub1	0.5 km	mean	0	1	proportion (%)	shrub1_05km_MN	1	0	0	0	1	0	0	0	1	0	0	0	1	1	0	0	1	1	1	0	1	0	0	0	1	1	1	1	1	0	0	0	1	1	1	0	1	0
shrub1 0.5 km SD	Proportion of shrub and scrub landcover, standard deviation of cell values in a 0.5 km-radius neighborhood	Landcover	CURRENT		shrub1	0.5 km	standard deviation	0	0.494227	proportion (%)	shrub1_05km_SD	1	0	0	0	1	0	0	0	1	1	0	0	1	1	0	0	1	0	0	0	1	1	1	0	1	1	0	0	1	0	0	0	1	0	0	0	1	0
shrub1 1.0 km MN	Proportion of shrub and scrub landcover, mean of cell values in a 1.0 km-radius neighborhood	Landcover	CURRENT		shrub1	1.0 km	mean	0	1	proportion (%)	shrub1_1km_MN	1	0	0	0	1	0	0	0	1	0	0	0	1	0	0	0	1	0	0	0	1	0	0	0	1	0	0	0	1	1	0	0	1	0	0	0	1	0
shrub1 1.0 km SD	Proportion of shrub and scrub landcover, standard deviation of cell values in a 1.0 km-radius neighborhood	Landcover	CURRENT		shrub1	1.0 km	standard deviation	0	0.493811	proportion (%)	shrub1_1km_SD	1	1	1	0	1	1	0	0	1	0	0	0	1	0	0	0	1	0	0	0	1	0	0	0	1	0	0	0	1	1	0	0	1	0	0	0	1	0
shrub1 2.0 km MN	Proportion of shrub and scrub landcover, mean of cell values in a 2.0 km-radius neighborhood	Landcover	CURRENT		shrub1	2.0 km	mean	0	1	proportion (%)	shrub1_2km_MN	1	0	0	0	1	0	0	0	1	0	0	0	1	0	0	0	1	0	0	0	1	0	0	0	1	0	0	0	1	0	0	0	1	0	0	0	1	1
shrub1 2.0 km SD	Proportion of shrub and scrub landcover, standard deviation of cell values in a 2.0 km-radius neighborhood	Landcover	CURRENT		shrub1	2.0 km	standard deviation	0	0.494252	proportion (%)	shrub1_2km_SD	1	0	0	0	1	0	0	0	1	0	0	0	1	0	0	0	1	0	0	0	1	0	0	0	1	0	0	0	1	0	0	0	1	0	0	0	1	1
shrub1 3.2 km MN	Proportion of shrub and scrub landcover, mean of cell values in a 3.2 km-radius neighborhood	Landcover	CURRENT		shrub1	3.2 km	mean	0	1	proportion (%)	shrub1_2mi_MN	1	0	0	0	1	0	0	0	1	0	0	0	1	0	0	0	1	0	0	0	1	0	0	0	1	0	0	0	1	0	0	0	1	0	0	0	1	0
shrub1 3.2 km SD	Proportion of shrub and scrub landcover, standard deviation of cell values in a 3.2 km-radius neighborhood	Landcover	CURRENT		shrub1	3.2 km	standard deviation	0	0.496269	proportion (%)	shrub1_2mi_SD	1	0	0	0	1	0	0	0	1	0	0	0	1	0	0	0	1	0	0	0	1	0	0	0	1	0	0	0	1	0	0	0	1	0	0	0	1	0
shrub1 6.4 km MN	Proportion of shrub and scrub landcover, mean of cell values in a 6.4 km-radius neighborhood	Landcover	CURRENT		shrub1	6.4 km	mean	0	1	proportion (%)	shrub1_4mi_MN	1	0	0	0	1	1	1	0	1	0	0	0	1	0	0	0	1	0	0	0	1	0	0	0	1	0	0	0	1	0	0	0	1	0	0	0	1	0
shrub1 6.4 km SD	Proportion of shrub and scrub landcover, standard deviation of cell values in a 6.4 km-radius neighborhood	Landcover	CURRENT		shrub1	6.4 km	standard deviation	0	0.497834	proportion (%)	shrub1_4mi_SD	1	0	0	0	1	0	0	0	1	0	0	0	1	0	0	0	1	0	0	0	1	0	0	0	1	0	0	0	1	0	0	0	1	0	0	0	1	0
sparse1 0.12 km MN	Proportion of sparsely vegetated landcover, mean of values within a 0.12 km cell	Landcover	CURRENT		sparse1	0.12 km	mean	0	1	proportion (%)	sparse1_120m_MN	1	0	0	0	1	0	0	0	1	0	0	0	1	0	0	0	1	0	0	0	1	0	0	0	0	0	0	0	1	0	0	0	1	0	0	0	1	0
sparse1 0.12 km SD	Proportion of sparsely vegetated landcover, standard deviation of values within a 0.12 km cell	Landcover	CURRENT		sparse1	0.12 km	standard deviation	0	0.5	proportion (%)	sparse1_120m_SD	1	0	0	0	1	0	0	0	1	0	0	0	1	0	0	0	1	0	0	0	1	0	0	0	0	0	0	0	1	0	0	0	1	0	0	0	1	0
sparse1 0.5 km MN	Proportion of sparsely vegetated landcover, mean of cell values in a 0.5 km-radius neighborhood	Landcover	CURRENT		sparse1	0.5 km	mean	0	1	proportion (%)	sparse1_05km_MN	1	0	0	0	1	0	0	0	1	0	0	0	1	1	0	0	1	0	0	0	1	0	0	0	0	0	0	0	1	0	0	0	1	0	0	0	1	0
sparse1 0.5 km SD	Proportion of sparsely vegetated landcover, standard deviation of cell values in a 0.5 km-radius neighborhood	Landcover	CURRENT		sparse1	0.5 km	standard deviation	0	0.481444	proportion (%)	sparse1_05km_SD	1	0	0	0	1	0	0	0	1	0	0	0	1	1	0	0	1	0	0	0	1	0	0	0	0	0	0	0	1	0	0	0	1	1	1	0	1	0
sparse1 1.0 km MN	Proportion of sparsely vegetated landcover, mean of cell values in a 1.0 km-radius neighborhood	Landcover	CURRENT		sparse1	1.0 km	mean	0	1	proportion (%)	sparse1_1km_MN	1	0	0	0	1	0	0	0	1	0	0	0	1	0	0	0	1	0	0	0	1	0	0	0	0	0	0	0	1	0	0	0	1	0	0	0	1	0
sparse1 1.0 km SD	Proportion of sparsely vegetated landcover, standard deviation of cell values in a 1.0 km-radius neighborhood	Landcover	CURRENT		sparse1	1.0 km	standard deviation	0	0.485955	proportion (%)	sparse1_1km_SD	1	0	0	0	1	0	0	0	1	0	0	0	1	0	0	0	1	1	1	1	1	0	0	0	0	0	0	0	1	0	0	0	1	0	0	0	1	0
sparse1 2.0 km MN	Proportion of sparsely vegetated landcover, mean of cell values in a 2.0 km-radius neighborhood	Landcover	CURRENT		sparse1	2.0 km	mean	0	1	proportion (%)	sparse1_2km_MN	1	1	1	0	1	0	0	0	1	0	0	0	1	0	0	0	1	0	0	0	1	0	0	0	0	0	0	0	1	0	0	0	1	1	1	0	1	0
sparse1 2.0 km SD	Proportion of sparsely vegetated landcover, standard deviation of cell values in a 2.0 km-radius neighborhood	Landcover	CURRENT		sparse1	2.0 km	standard deviation	0	0.486636	proportion (%)	sparse1_2km_SD	1	0	0	0	1	0	0	0	1	0	0	0	1	0	0	0	1	0	0	0	1	0	0	0	0	0	0	0	1	1	0	0	1	0	0	0	1	0
sparse1 3.2 km MN	Proportion of sparsely vegetated landcover, mean of cell values in a 3.2 km-radius neighborhood	Landcover	CURRENT		sparse1	3.2 km	mean	0	0.99544	proportion (%)	sparse1_2mi_MN	1	0	0	0	1	0	0	0	1	0	0	0	1	0	0	0	1	0	0	0	1	0	0	0	0	0	0	0	1	0	0	0	1	0	0	0	1	0
sparse1 3.2 km SD	Proportion of sparsely vegetated landcover, standard deviation of cell values in a 3.2 km-radius neighborhood	Landcover	CURRENT		sparse1	3.2 km	standard deviation	0	0.489127	proportion (%)	sparse1_2mi_SD	1	0	0	0	1	0	0	0	1	0	0	0	1	0	0	0	1	0	0	0	1	0	0	0	0	0	0	0	1	0	0	0	1	0	0	0	1	0
sparse1 6.4 km MN	Proportion of sparsely vegetated landcover, mean of cell values in a 6.4 km-radius neighborhood	Landcover	CURRENT		sparse1	6.4 km	mean	0	0.951955	proportion (%)	sparse1_4mi_MN	1	0	0	0	1	1	1	0	1	1	1	0	1	0	0	0	1	0	0	0	1	1	1	1	0	0	0	0	1	1	1	1	1	0	0	0	1	1
sparse1 6.4 km SD	Proportion of sparsely vegetated landcover, standard deviation of cell values in a 6.4 km-radius neighborhood	Landcover	CURRENT		sparse1	6.4 km	standard deviation	0	0.471844	proportion (%)	sparse1_4mi_SD	1	0	0	0	1	1	0	0	1	0	0	0	1	0	0	0	1	0	0	0	1	0	0	0	0	0	0	0	1	0	0	0	1	0	0	0	1	1
wetland2 0.12 km MN	Proportion of woody wetland landcover, mean of values within a 0.12 km cell	Landcover	CURRENT		wetland2	0.12 km	mean	0	1	proportion (%)	wetland2_120m_MN	1	0	0	0	1	0	0	0	1	0	0	0	1	0	0	0	1	0	0	0	1	0	0	0	1	0	0	0	1	0	0	0	1	0	0	0	1	0
wetland2 0.12 km SD	Proportion of woody wetland landcover, standard deviation of values within a 0.12 km cell	Landcover	CURRENT		wetland2	0.12 km	standard deviation	0	0.5	proportion (%)	wetland2_120m_SD	1	0	0	0	1	0	0	0	1	0	0	0	1	0	0	0	1	0	0	0	1	0	0	0	0	0	0	0	1	0	0	0	1	0	0	0	1	0
wetland2 0.5 km MN	Proportion of woody wetland landcover, mean of cell values in a 0.5 km-radius neighborhood	Landcover	CURRENT		wetland2	0.5 km	mean	0	1	proportion (%)	wetland2_05km_MN	1	0	0	0	1	0	0	0	1	0	0	0	1	0	0	0	1	0	0	0	1	0	0	0	1	0	0	0	1	0	0	0	1	0	0	0	1	0
wetland2 0.5 km SD	Proportion of woody wetland landcover, standard deviation of cell values in a 0.5 km-radius neighborhood	Landcover	CURRENT		wetland2	0.5 km	standard deviation	0	0.491494	proportion (%)	wetland2_05km_SD	1	0	0	0	1	0	0	0	1	0	0	0	1	0	0	0	1	0	0	0	1	0	0	0	0	0	0	0	1	0	0	0	1	0	0	0	1	0
wetland2 1.0 km MN	Proportion of woody wetland landcover, mean of cell values in a 1.0 km-radius neighborhood	Landcover	CURRENT		wetland2	1.0 km	mean	0	1	proportion (%)	wetland2_1km_MN	1	0	0	0	1	0	0	0	1	0	0	0	1	0	0	0	1	0	0	0	1	0	0	0	1	0	0	0	1	0	0	0	1	0	0	0	1	0
wetland2 1.0 km SD	Proportion of woody wetland landcover, standard deviation of cell values in a 1.0 km-radius neighborhood	Landcover	CURRENT		wetland2	1.0 km	standard deviation	0	0.489547	proportion (%)	wetland2_1km_SD	1	0	0	0	1	0	0	0	1	0	0	0	1	0	0	0	1	0	0	0	1	0	0	0	0	0	0	0	1	0	0	0	1	0	0	0	1	0
wetland2 2.0 km MN	Proportion of woody wetland landcover, mean of cell values in a 2.0 km-radius neighborhood	Landcover	CURRENT		wetland2	2.0 km	mean	0	0.999584	proportion (%)	wetland2_2km_MN	1	0	0	0	1	0	0	0	1	0	0	0	1	0	0	0	1	0	0	0	1	0	0	0	1	0	0	0	1	0	0	0	1	0	0	0	1	0
wetland2 2.0 km SD	Proportion of woody wetland landcover, standard deviation of cell values in a 2.0 km-radius neighborhood	Landcover	CURRENT		wetland2	2.0 km	standard deviation	0	0.490498	proportion (%)	wetland2_2km_SD	1	0	0	0	1	0	0	0	1	0	0	0	1	0	0	0	1	0	0	0	1	1	1	1	0	0	0	0	1	0	0	0	1	0	0	0	1	0
wetland2 3.2 km MN	Proportion of woody wetland landcover, mean of cell values in a 3.2 km-radius neighborhood	Landcover	CURRENT		wetland2	3.2 km	mean	0	0.970211	proportion (%)	wetland2_2mi_MN	1	0	0	0	1	0	0	0	1	0	0	0	1	0	0	0	1	0	0	0	1	0	0	0	1	0	0	0	1	0	0	0	1	0	0	0	1	0
wetland2 3.2 km SD	Proportion of woody wetland landcover, standard deviation of cell values in a 3.2 km-radius neighborhood	Landcover	CURRENT		wetland2	3.2 km	standard deviation	0	0.480561	proportion (%)	wetland2_2mi_SD	1	0	0	0	1	0	0	0	1	0	0	0	1	0	0	0	1	0	0	0	1	0	0	0	0	0	0	0	1	1	0	0	1	0	0	0	1	0
wetland2 6.4 km MN	Proportion of woody wetland landcover, mean of cell values in a 6.4 km-radius neighborhood	Landcover	CURRENT		wetland2	6.4 km	mean	0	0.720277	proportion (%)	wetland2_4mi_MN	1	0	0	0	1	0	0	0	1	0	0	0	1	0	0	0	1	1	1	0	1	0	0	0	1	0	0	0	1	1	0	0	1	0	0	0	1	0
wetland2 6.4 km SD	Proportion of woody wetland landcover, standard deviation of cell values in a 6.4 km-radius neighborhood	Landcover	CURRENT		wetland2	6.4 km	standard deviation	0	0.469207	proportion (%)	wetland2_4mi_SD	1	0	0	0	1	0	0	0	1	0	0	0	1	0	0	0	1	0	0	0	1	0	0	0	0	0	0	0	1	0	0	0	1	0	0	0	1	0
wetland3 0.12 km MN	Proportion of emergent herbaceous wetland landcover, mean of values within a 0.12 km cell	Landcover	CURRENT		wetland3	0.12 km	mean	0	1	proportion (%)	wetland3_120m_MN	1	0	0	0	1	0	0	0	1	0	0	0	1	0	0	0	1	0	0	0	1	0	0	0	1	0	0	0	1	0	0	0	1	0	0	0	1	0
wetland3 0.12 km SD	Proportion of emergent herbaceous wetland landcover, standard deviation of values within a 0.12 km cell	Landcover	CURRENT		wetland3	0.12 km	standard deviation	0	0.5	proportion (%)	wetland3_120m_SD	1	0	0	0	1	0	0	0	1	0	0	0	1	0	0	0	1	0	0	0	1	0	0	0	1	0	0	0	1	0	0	0	1	0	0	0	1	0
wetland3 0.5 km MN	Proportion of emergent herbaceous wetland landcover, mean of cell values in a 0.5 km-radius neighborhood	Landcover	CURRENT		wetland3	0.5 km	mean	0	1	proportion (%)	wetland3_05km_MN	1	0	0	0	1	0	0	0	1	0	0	0	1	0	0	0	1	0	0	0	1	0	0	0	1	0	0	0	1	0	0	0	1	0	0	0	1	0
wetland3 0.5 km SD	Proportion of emergent herbaceous wetland landcover, standard deviation of cell values in a 0.5 km-radius neighborhood	Landcover	CURRENT		wetland3	0.5 km	standard deviation	0	0.492515	proportion (%)	wetland3_05km_SD	1	0	0	0	1	0	0	0	1	0	0	0	1	0	0	0	1	0	0	0	1	0	0	0	1	0	0	0	1	0	0	0	1	0	0	0	1	0
wetland3 1.0 km MN	Proportion of emergent herbaceous wetland landcover, mean of cell values in a 1.0 km-radius neighborhood	Landcover	CURRENT		wetland3	1.0 km	mean	0	1	proportion (%)	wetland3_1km_MN	1	0	0	0	1	0	0	0	1	0	0	0	1	0	0	0	1	0	0	0	1	0	0	0	1	0	0	0	1	0	0	0	1	0	0	0	1	0
wetland3 1.0 km SD	Proportion of emergent herbaceous wetland landcover, standard deviation of cell values in a 1.0 km-radius neighborhood	Landcover	CURRENT		wetland3	1.0 km	standard deviation	0	0.490214	proportion (%)	wetland3_1km_SD	1	0	0	0	1	0	0	0	1	0	0	0	1	0	0	0	1	0	0	0	1	0	0	0	1	0	0	0	1	0	0	0	1	0	0	0	1	0
wetland3 2.0 km MN	Proportion of emergent herbaceous wetland landcover, mean of cell values in a 2.0 km-radius neighborhood	Landcover	CURRENT		wetland3	2.0 km	mean	0	1	proportion (%)	wetland3_2km_MN	1	0	0	0	1	0	0	0	1	0	0	0	1	0	0	0	1	0	0	0	1	0	0	0	1	0	0	0	1	0	0	0	1	0	0	0	1	0
wetland3 2.0 km SD	Proportion of emergent herbaceous wetland landcover, standard deviation of cell values in a 2.0 km-radius neighborhood	Landcover	CURRENT		wetland3	2.0 km	standard deviation	0	0.493818	proportion (%)	wetland3_2km_SD	1	0	0	0	1	0	0	0	1	0	0	0	1	0	0	0	1	0	0	0	1	0	0	0	1	0	0	0	1	0	0	0	1	0	0	0	1	0
wetland3 3.2 km MN	Proportion of emergent herbaceous wetland landcover, mean of cell values in a 3.2 km-radius neighborhood	Landcover	CURRENT		wetland3	3.2 km	mean	0	0.983808	proportion (%)	wetland3_2mi_MN	1	0	0	0	1	0	0	0	1	0	0	0	1	0	0	0	1	0	0	0	1	0	0	0	1	0	0	0	1	0	0	0	1	0	0	0	1	0
wetland3 3.2 km SD	Proportion of emergent herbaceous wetland landcover, standard deviation of cell values in a 3.2 km-radius neighborhood	Landcover	CURRENT		wetland3	3.2 km	standard deviation	0	0.49568	proportion (%)	wetland3_2mi_SD	1	0	0	0	1	0	0	0	1	0	0	0	1	0	0	0	1	0	0	0	1	0	0	0	1	0	0	0	1	0	0	0	1	0	0	0	1	0
wetland3 6.4 km MN	Proportion of emergent herbaceous wetland landcover, mean of cell values in a 6.4 km-radius neighborhood	Landcover	CURRENT		wetland3	6.4 km	mean	0	0.899153	proportion (%)	wetland3_4mi_MN	1	0	0	0	1	0	0	0	1	0	0	0	1	0	0	0	1	0	0	0	1	0	0	0	1	0	0	0	1	1	1	0	1	0	0	0	1	1
wetland3 6.4 km SD	Proportion of emergent herbaceous wetland landcover, standard deviation of cell values in a 6.4 km-radius neighborhood	Landcover	CURRENT		wetland3	6.4 km	standard deviation	0	0.491858	proportion (%)	wetland3_4mi_SD	1	0	0	0	1	0	0	0	1	0	0	0	1	0	0	0	1	1	1	0	1	1	1	0	1	1	1	0	1	1	0	0	1	0	0	0	1	1
aspect1 0.12 km MN	Terrain aspect, mean of values within a 0.12 km cell	Topographic Indices	CURRENT		aspect1	0.12 km	mean	1	8	aspect class	aspect1_120m_MN	1	1	1	1	1	0	0	0	1	0	0	0	1	1	1	1	1	0	0	0	1	0	0	0	1	0	0	0	1	0	0	0	1	0	0	0	1	0
aspect1 0.5 km MN	Terrain aspect, mean of cell values in a 0.5 km-radius neighborhood	Topographic Indices	CURRENT		aspect1	0.5 km	mean	1	8	aspect class	aspect1_05km_MN	1	0	0	0	1	0	0	0	1	0	0	0	1	0	0	0	1	0	0	0	1	0	0	0	1	1	1	0	1	0	0	0	1	0	0	0	1	0
aspect1 1.0 km MN	Terrain aspect, mean of cell values in a 1.0 km-radius neighborhood	Topographic Indices	CURRENT		aspect1	1.0 km	mean	1	8	aspect class	aspect1_1km_MN	1	0	0	0	1	1	1	0	1	0	0	0	1	0	0	0	1	1	1	0	1	0	0	0	1	0	0	0	1	0	0	0	1	0	0	0	1	0
aspect1 2.0 km MN	Terrain aspect, mean of cell values in a 2.0 km-radius neighborhood	Topographic Indices	CURRENT		aspect1	2.0 km	mean	1	8	aspect class	aspect1_2km_MN	1	0	0	0	1	0	0	0	1	1	1	1	1	0	0	0	1	0	0	0	1	0	0	0	1	0	0	0	1	0	0	0	1	1	0	0	1	1
aspect1 3.2 km MN	Terrain aspect, mean of cell values in a 3.2 km-radius neighborhood	Topographic Indices	CURRENT		aspect1	3.2 km	mean	1	8	aspect class	aspect1_2mi_MN	1	0	0	0	1	0	0	0	1	0	0	0	1	0	0	0	1	0	0	0	1	1	1	0	1	0	0	0	1	0	0	0	1	0	0	0	1	0
aspect1 6.4 km MN	Terrain aspect, mean of cell values in a 6.4 km-radius neighborhood	Topographic Indices	CURRENT		aspect1	6.4 km	mean	1	8	aspect class	aspect1_4mi_MN	1	0	0	0	1	0	0	0	1	0	0	0	1	0	0	0	1	0	0	0	1	0	0	0	1	0	0	0	1	0	0	0	1	0	0	0	1	0
elevation1 0.12 km MN	Terrain elevation, mean of values within a 0.12 km cell	Topographic Indices	DEPRECATED	Not using this variable for future model regions.	elevation1	0.12 km	mean	-85.4662	4400.21	meters (m)	elevation1_120m_MN	1	0	0	0	1	0	0	0	0	0	0	0	1	0	0	0	0	0	0	0	0	0	0	0	1	0	0	0	1	0	0	0	1	1	1	1	1	0
elevation1 0.12 km SD	Terrain elevation, standard deviation of values within a 0.12 km cell	Topographic Indices	DEPRECATED	Not using this variable for future model regions.	elevation1	0.12 km	standard deviation	0	385.822	meters (m)	elevation1_120m_SD	1	1	0	0	1	1	0	0	0	0	0	0	1	1	0	0	0	0	0	0	0	0	0	0	0	0	0	0	1	1	0	0	1	1	1	1	1	1
elevation1 0.5 km MN	Terrain elevation, mean of cell values in a 0.5 km-radius neighborhood	Topographic Indices	DEPRECATED	Not using this variable for future model regions.	elevation1	0.5 km	mean	-84.8846	4315.42	meters (m)	elevation1_05km_MN	1	0	0	0	1	0	0	0	0	0	0	0	1	1	1	0	0	0	0	0	0	0	0	0	1	0	0	0	1	0	0	0	1	0	0	0	1	1
elevation1 0.5 km SD	Terrain elevation, standard deviation of cell values in a 0.5 km-radius neighborhood	Topographic Indices	DEPRECATED	Not using this variable for future model regions.	elevation1	0.5 km	standard deviation	0	417.522	meters (m)	elevation1_05km_SD	1	0	0	0	1	0	0	0	0	0	0	0	1	0	0	0	0	0	0	0	0	0	0	0	0	0	0	0	1	0	0	0	1	0	0	0	1	0
elevation1 1.0 km MN	Terrain elevation, mean of cell values in a 1.0 km-radius neighborhood	Topographic Indices	DEPRECATED	Not using this variable for future model regions.	elevation1	1.0 km	mean	-84.7323	4190.23	meters (m)	elevation1_1km_MN	1	0	0	0	1	0	0	0	0	0	0	0	1	0	0	0	0	0	0	0	0	0	0	0	1	0	0	0	1	0	0	0	1	0	0	0	1	0
elevation1 1.0 km SD	Terrain elevation, standard deviation of cell values in a 1.0 km-radius neighborhood	Topographic Indices	DEPRECATED	Not using this variable for future model regions.	elevation1	1.0 km	standard deviation	0	461.008	meters (m)	elevation1_1km_SD	1	0	0	0	1	0	0	0	0	0	0	0	1	0	0	0	0	0	0	0	0	0	0	0	0	0	0	0	1	0	0	0	1	0	0	0	1	0
elevation1 2.0 km MN	Terrain elevation, mean of cell values in a 2.0 km-radius neighborhood	Topographic Indices	DEPRECATED	Not using this variable for future model regions.	elevation1	2.0 km	mean	-84.6435	4004.67	meters (m)	elevation1_2km_MN	1	0	0	0	1	0	0	0	0	0	0	0	1	0	0	0	0	0	0	0	0	0	0	0	1	0	0	0	1	0	0	0	1	0	0	0	1	0
elevation1 2.0 km SD	Terrain elevation, standard deviation of cell values in a 2.0 km-radius neighborhood	Topographic Indices	DEPRECATED	Not using this variable for future model regions.	elevation1	2.0 km	standard deviation	0	590.871	meters (m)	elevation1_2km_SD	1	0	0	0	1	0	0	0	0	0	0	0	1	0	0	0	0	0	0	0	0	0	0	0	0	0	0	0	1	0	0	0	1	0	0	0	1	0
elevation1 3.2 km MN	Terrain elevation, mean of cell values in a 3.2 km-radius neighborhood	Topographic Indices	DEPRECATED	Not using this variable for future model regions.	elevation1	3.2 km	mean	-84.5589	3887.94	meters (m)	elevation1_2mi_MN	1	0	0	0	1	0	0	0	0	0	0	0	1	0	0	0	0	0	0	0	0	0	0	0	1	1	1	0	1	0	0	0	1	0	0	0	1	0
elevation1 3.2 km SD	Terrain elevation, standard deviation of cell values in a 3.2 km-radius neighborhood	Topographic Indices	DEPRECATED	Not using this variable for future model regions.	elevation1	3.2 km	standard deviation	0	701.788	meters (m)	elevation1_2mi_SD	1	0	0	0	1	0	0	0	0	0	0	0	1	0	0	0	0	0	0	0	0	0	0	0	0	0	0	0	1	0	0	0	1	0	0	0	1	0
elevation1 6.4 km MN	Terrain elevation, mean of cell values in a 6.4 km-radius neighborhood	Topographic Indices	DEPRECATED	Not using this variable for future model regions.	elevation1	6.4 km	mean	-70.9834	3753.35	meters (m)	elevation1_4mi_MN	1	0	0	0	1	0	0	0	0	0	0	0	1	0	0	0	0	0	0	0	0	0	0	0	1	0	0	0	1	0	0	0	1	0	0	0	1	0
elevation1 6.4 km SD	Terrain elevation, standard deviation of cell values in a 6.4 km-radius neighborhood	Topographic Indices	DEPRECATED	Not using this variable for future model regions.	elevation1	6.4 km	standard deviation	0	875.561	meters (m)	elevation1_4mi_SD	1	0	0	0	1	0	0	0	0	0	0	0	1	0	0	0	0	0	0	0	0	0	0	0	0	0	0	0	1	0	0	0	1	0	0	0	1	0
grade1 0.12 km MN	Terrain slope, mean of values within a 0.12 km cell	Topographic Indices	CURRENT		grade1	0.12 km	mean	0	82.4881	degrees (°)	grade1_120m_MN	1	1	0	0	1	1	0	0	1	1	0	0	1	1	0	0	1	0	0	0	1	0	0	0	1	1	0	0	1	1	0	0	1	1	1	1	1	1
grade1 0.12 km SD	Terrain slope, standard deviation of values within a 0.12 km cell	Topographic Indices	CURRENT		grade1	0.12 km	standard deviation	0	35.694	degrees (°)	grade1_120m_SD	1	0	0	0	1	1	1	1	1	0	0	0	1	1	0	0	1	1	1	1	1	1	1	1	0	0	0	0	1	1	1	1	1	1	1	1	1	1
grade1 0.5 km MN	Terrain slope, mean of cell values in a 0.5 km-radius neighborhood	Topographic Indices	CURRENT		grade1	0.5 km	mean	0	58.8186	degrees (°)	grade1_05km_MN	1	0	0	0	1	1	0	0	1	0	0	0	1	0	0	0	1	0	0	0	1	0	0	0	1	1	0	0	1	0	0	0	1	0	0	0	1	0
grade1 0.5 km SD	Terrain slope, standard deviation of cell values in a 0.5 km-radius neighborhood	Topographic Indices	CURRENT		grade1	0.5 km	standard deviation	0	30.0614	degrees (°)	grade1_05km_SD	1	0	0	0	1	1	0	0	1	0	0	0	1	0	0	0	1	0	0	0	1	0	0	0	0	0	0	0	1	0	0	0	1	0	0	0	1	0
grade1 1.0 km MN	Terrain slope, mean of cell values in a 1.0 km-radius neighborhood	Topographic Indices	CURRENT		grade1	1.0 km	mean	0	49.3264	degrees (°)	grade1_1km_MN	1	0	0	0	1	0	0	0	1	0	0	0	1	0	0	0	1	0	0	0	1	0	0	0	1	1	0	0	1	0	0	0	1	0	0	0	1	0
grade1 1.0 km SD	Terrain slope, standard deviation of cell values in a 1.0 km-radius neighborhood	Topographic Indices	CURRENT		grade1	1.0 km	standard deviation	0	29.1919	degrees (°)	grade1_1km_SD	1	0	0	0	1	0	0	0	1	0	0	0	1	0	0	0	1	0	0	0	1	0	0	0	0	0	0	0	1	0	0	0	1	0	0	0	1	0
grade1 2.0 km MN	Terrain slope, mean of cell values in a 2.0 km-radius neighborhood	Topographic Indices	CURRENT		grade1	2.0 km	mean	0	42.4024	degrees (°)	grade1_2km_MN	1	0	0	0	1	0	0	0	1	0	0	0	1	0	0	0	1	0	0	0	1	0	0	0	1	0	0	0	1	0	0	0	1	0	0	0	1	0
grade1 2.0 km SD	Terrain slope, standard deviation of cell values in a 2.0 km-radius neighborhood	Topographic Indices	CURRENT		grade1	2.0 km	standard deviation	0	25.2837	degrees (°)	grade1_2km_SD	1	0	0	0	1	0	0	0	1	0	0	0	1	0	0	0	1	0	0	0	1	0	0	0	0	0	0	0	1	0	0	0	1	0	0	0	1	0
grade1 3.2 km MN	Terrain slope, mean of cell values in a 3.2 km-radius neighborhood	Topographic Indices	CURRENT		grade1	3.2 km	mean	0	38.5782	degrees (°)	grade1_2mi_MN	1	0	0	0	1	0	0	0	1	0	0	0	1	0	0	0	1	0	0	0	1	0	0	0	1	0	0	0	1	0	0	0	1	0	0	0	1	0
grade1 3.2 km SD	Terrain slope, standard deviation of cell values in a 3.2 km-radius neighborhood	Topographic Indices	CURRENT		grade1	3.2 km	standard deviation	0	23.1323	degrees (°)	grade1_2mi_SD	1	0	0	0	1	0	0	0	1	0	0	0	1	0	0	0	1	0	0	0	1	0	0	0	0	0	0	0	1	0	0	0	1	0	0	0	1	0
grade1 6.4 km MN	Terrain slope, mean of cell values in a 6.4 km-radius neighborhood	Topographic Indices	CURRENT		grade1	6.4 km	mean	0	35.9744	degrees (°)	grade1_4mi_MN	1	0	0	0	1	0	0	0	1	0	0	0	1	0	0	0	1	0	0	0	1	0	0	0	1	0	0	0	1	0	0	0	1	0	0	0	1	0
grade1 6.4 km SD	Terrain slope, standard deviation of cell values in a 6.4 km-radius neighborhood	Topographic Indices	CURRENT		grade1	6.4 km	standard deviation	0	20.8778	degrees (°)	grade1_4mi_SD	1	0	0	0	1	0	0	0	1	0	0	0	1	0	0	0	1	0	0	0	1	0	0	0	0	0	0	0	1	0	0	0	1	0	0	0	1	0
LED1 0.12 km MN	Local Elevational Difference (LED), mean of values within a 0.12 km cell	Topographic Indices	CURRENT		LED1	0.12 km	mean	0	1363.27	meters (m)	LED1_120m_MN	1	0	0	0	1	1	0	0	1	0	0	0	1	1	0	0	1	0	0	0	1	0	0	0	1	1	0	0	1	0	0	0	1	1	0	0	1	0
LED1 0.12 km SD	Local Elevational Difference (LED), standard deviation of values within a 0.12 km cell	Topographic Indices	CURRENT		LED1	0.12 km	standard deviation	0	405.769	meters (m)	LED1_120m_SD	1	1	1	1	1	1	0	0	1	1	0	0	1	1	0	0	1	1	1	1	1	1	0	0	0	0	0	0	1	1	0	0	1	1	0	0	1	1
LED1 0.5 km MN	Local Elevational Difference (LED), mean of cell values in a 0.5 km-radius neighborhood	Topographic Indices	CURRENT		LED1	0.5 km	mean	0	976.048	meters (m)	LED1_05km_MN	1	0	0	0	1	1	0	0	1	0	0	0	1	0	0	0	1	0	0	0	1	0	0	0	1	1	0	0	1	0	0	0	1	0	0	0	1	0
LED1 0.5 km SD	Local Elevational Difference (LED), standard deviation of cell values in a 0.5 km-radius neighborhood	Topographic Indices	CURRENT		LED1	0.5 km	standard deviation	0	442.961	meters (m)	LED1_05km_SD	1	0	0	0	1	1	0	0	1	0	0	0	1	0	0	0	1	0	0	0	1	0	0	0	0	0	0	0	1	0	0	0	1	0	0	0	1	1
LED1 1.0 km MN	Local Elevational Difference (LED), mean of cell values in a 1.0 km-radius neighborhood	Topographic Indices	CURRENT		LED1	1.0 km	mean	0	815.336	meters (m)	LED1_1km_MN	1	0	0	0	1	0	0	0	1	0	0	0	1	0	0	0	1	0	0	0	1	0	0	0	1	1	0	0	1	0	0	0	1	0	0	0	1	0
LED1 1.0 km SD	Local Elevational Difference (LED), standard deviation of cell values in a 1.0 km-radius neighborhood	Topographic Indices	CURRENT		LED1	1.0 km	standard deviation	0	464.74	meters (m)	LED1_1km_SD	1	0	0	0	1	0	0	0	1	0	0	0	1	0	0	0	1	0	0	0	1	0	0	0	0	0	0	0	1	0	0	0	1	0	0	0	1	0
LED1 2.0 km MN	Local Elevational Difference (LED), mean of cell values in a 2.0 km-radius neighborhood	Topographic Indices	CURRENT		LED1	2.0 km	mean	0	581.85	meters (m)	LED1_2km_MN	1	0	0	0	1	0	0	0	1	0	0	0	1	0	0	0	1	0	0	0	1	0	0	0	1	0	0	0	1	0	0	0	1	0	0	0	1	0
LED1 2.0 km SD	Local Elevational Difference (LED), standard deviation of cell values in a 2.0 km-radius neighborhood	Topographic Indices	CURRENT		LED1	2.0 km	standard deviation	0	434.074	meters (m)	LED1_2km_SD	1	0	0	0	1	0	0	0	1	0	0	0	1	0	0	0	1	0	0	0	1	0	0	0	0	0	0	0	1	0	0	0	1	0	0	0	1	0
LED1 3.2 km MN	Local Elevational Difference (LED), mean of cell values in a 3.2 km-radius neighborhood	Topographic Indices	CURRENT		LED1	3.2 km	mean	0	510.201	meters (m)	LED1_2mi_MN	1	0	0	0	1	0	0	0	1	0	0	0	1	0	0	0	1	0	0	0	1	0	0	0	1	0	0	0	1	0	0	0	1	0	0	0	1	0
LED1 3.2 km SD	Local Elevational Difference (LED), standard deviation of cell values in a 3.2 km-radius neighborhood	Topographic Indices	CURRENT		LED1	3.2 km	standard deviation	0	407.676	meters (m)	LED1_2mi_SD	1	0	0	0	1	0	0	0	1	0	0	0	1	0	0	0	1	0	0	0	1	0	0	0	0	0	0	0	1	0	0	0	1	0	0	0	1	0
LED1 6.4 km MN	Local Elevational Difference (LED), mean of cell values in a 6.4 km-radius neighborhood	Topographic Indices	CURRENT		LED1	6.4 km	mean	0	447.559	meters (m)	LED1_4mi_MN	1	0	0	0	1	0	0	0	1	0	0	0	1	0	0	0	1	0	0	0	1	0	0	0	1	0	0	0	1	0	0	0	1	0	0	0	1	0
LED1 6.4 km SD	Local Elevational Difference (LED), standard deviation of cell values in a 6.4 km-radius neighborhood	Topographic Indices	CURRENT		LED1	6.4 km	standard deviation	0	325.302	meters (m)	LED1_4mi_SD	1	0	0	0	1	0	0	0	1	0	0	0	1	0	0	0	1	0	0	0	1	0	0	0	0	0	0	0	1	0	0	0	1	0	0	0	1	0
TPI1 0.5 km MN	Topographic Position Index (TPI), mean of cell values in a 0.5 km-radius neighborhood	Topographic Indices	CURRENT		TPI1	0.5 km	mean	-384.014	585.525	meters (m)	TPI1_05km_MN	1	1	1	0	0	0	0	0	1	1	1	0	0	0	0	0	1	0	0	0	1	0	0	0	0	0	0	0	0	0	0	0	1	0	0	0	0	0
TPI1 0.5 km SD	Topographic Position Index (TPI), standard deviation of cell values in a 0.5 km-radius neighborhood	Topographic Indices	CURRENT		TPI1	0.5 km	standard deviation	0	280.967	meters (m)	TPI1_05km_SD	1	0	0	0	0	0	0	0	1	0	0	0	0	0	0	0	1	0	0	0	1	0	0	0	0	0	0	0	0	0	0	0	1	0	0	0	0	0
TPI1 1.0 km MN	Topographic Position Index (TPI), mean of cell values in a 1.0 km-radius neighborhood	Topographic Indices	CURRENT		TPI1	1.0 km	mean	-456.469	618.21	meters (m)	TPI1_1km_MN	1	0	0	0	0	0	0	0	1	0	0	0	0	0	0	0	1	0	0	0	1	0	0	0	0	0	0	0	0	0	0	0	1	0	0	0	0	0
TPI1 1.0 km SD	Topographic Position Index (TPI), standard deviation of cell values in a 1.0 km-radius neighborhood	Topographic Indices	CURRENT		TPI1	1.0 km	standard deviation	0	255.519	meters (m)	TPI1_1km_SD	1	0	0	0	0	0	0	0	1	0	0	0	0	0	0	0	1	0	0	0	1	0	0	0	0	0	0	0	0	0	0	0	1	0	0	0	0	0
TPI1 2.0 km MN	Topographic Position Index (TPI), mean of cell values in a 2.0 km-radius neighborhood	Topographic Indices	CURRENT		TPI1	2.0 km	mean	-635.259	903.948	meters (m)	TPI1_2km_MN	1	0	0	0	0	0	0	0	1	0	0	0	0	0	0	0	1	0	0	0	1	0	0	0	0	0	0	0	0	0	0	0	1	1	1	0	0	0
TPI1 2.0 km SD	Topographic Position Index (TPI), standard deviation of cell values in a 2.0 km-radius neighborhood	Topographic Indices	CURRENT		TPI1	2.0 km	standard deviation	0	359.626	meters (m)	TPI1_2km_SD	1	0	0	0	0	0	0	0	1	0	0	0	0	0	0	0	1	0	0	0	1	0	0	0	0	0	0	0	0	0	0	0	1	0	0	0	0	0
TPI1 3.2 km MN	Topographic Position Index (TPI), mean of cell values in a 3.2 km-radius neighborhood	Topographic Indices	CURRENT		TPI1	3.2 km	mean	-800.62	1121.74	meters (m)	TPI1_2mi_MN	1	0	0	0	0	0	0	0	1	0	0	0	0	0	0	0	1	1	1	0	1	0	0	0	0	0	0	0	0	0	0	0	1	0	0	0	0	0
TPI1 3.2 km SD	Topographic Position Index (TPI), standard deviation of cell values in a 3.2 km-radius neighborhood	Topographic Indices	CURRENT		TPI1	3.2 km	standard deviation	0	439.259	meters (m)	TPI1_2mi_SD	1	0	0	0	0	0	0	0	1	0	0	0	0	0	0	0	1	0	0	0	1	0	0	0	0	0	0	0	0	0	0	0	1	0	0	0	0	0
TPI1 6.4 km MN	Topographic Position Index (TPI), mean of cell values in a 6.4 km-radius neighborhood	Topographic Indices	CURRENT		TPI1	6.4 km	mean	-1068.37	1827.77	meters (m)	TPI1_4mi_MN	1	0	0	0	0	0	0	0	1	0	0	0	0	0	0	0	1	0	0	0	1	1	1	0	0	0	0	0	0	0	0	0	1	0	0	0	0	0
TPI1 6.4 km SD	Topographic Position Index (TPI), standard deviation of cell values in a 6.4 km-radius neighborhood	Topographic Indices	CURRENT		TPI1	6.4 km	standard deviation	0	525.958	meters (m)	TPI1_4mi_SD	1	0	0	0	0	0	0	0	1	0	0	0	0	0	0	0	1	0	0	0	1	0	0	0	0	0	0	0	0	0	0	0	1	0	0	0	0	0
TRI1 0.12 km MN	Terrain Ruggedness Index (TRI), mean of values within a 0.12 km cell	Topographic Indices	CURRENT		TRI1	0.12 km	mean	0	361.043	meters (m)	TRI1_120m_MN	1	1	0	0	1	1	0	0	1	1	1	1	1	1	0	0	1	0	0	0	1	0	0	0	1	1	0	0	1	1	0	0	1	1	0	0	1	1
TRI1 0.12 km SD	Terrain Ruggedness Index (TRI), standard deviation of values within a 0.12 km cell	Topographic Indices	CURRENT		TRI1	0.12 km	standard deviation	0	165.927	meters (m)	TRI1_120m_SD	1	0	0	0	1	1	0	0	1	0	0	0	1	1	0	0	1	1	0	0	1	1	0	0	0	0	0	0	1	1	0	0	1	1	0	0	1	1
TRI1 0.5 km MN	Terrain Ruggedness Index (TRI), mean of cell values in a 0.5 km-radius neighborhood	Topographic Indices	CURRENT		TRI1	0.5 km	mean	0	83.2569	meters (m)	TRI1_05km_MN	1	0	0	0	1	0	0	0	1	0	0	0	1	0	0	0	1	0	0	0	1	0	0	0	1	0	0	0	1	0	0	0	1	0	0	0	1	0
TRI1 0.5 km SD	Terrain Ruggedness Index (TRI), standard deviation of cell values in a 0.5 km-radius neighborhood	Topographic Indices	CURRENT		TRI1	0.5 km	standard deviation	0	100.862	meters (m)	TRI1_05km_SD	1	0	0	0	1	0	0	0	1	0	0	0	1	0	0	0	1	0	0	0	1	0	0	0	0	0	0	0	1	0	0	0	1	0	0	0	1	0
TRI1 1.0 km MN	Terrain Ruggedness Index (TRI), mean of cell values in a 1.0 km-radius neighborhood	Topographic Indices	CURRENT		TRI1	1.0 km	mean	0	38.9108	meters (m)	TRI1_1km_MN	1	0	0	0	1	0	0	0	1	0	0	0	1	0	0	0	1	0	0	0	1	0	0	0	1	0	0	0	1	0	0	0	1	0	0	0	1	0
TRI1 1.0 km SD	Terrain Ruggedness Index (TRI), standard deviation of cell values in a 1.0 km-radius neighborhood	Topographic Indices	CURRENT		TRI1	1.0 km	standard deviation	0	63.8914	meters (m)	TRI1_1km_SD	1	0	0	0	1	0	0	0	1	0	0	0	1	0	0	0	1	0	0	0	1	0	0	0	0	0	0	0	1	0	0	0	1	0	0	0	1	0
TRI1 2.0 km MN	Terrain Ruggedness Index (TRI), mean of cell values in a 2.0 km-radius neighborhood	Topographic Indices	CURRENT		TRI1	2.0 km	mean	0	27.487	meters (m)	TRI1_2km_MN	1	0	0	0	1	0	0	0	1	0	0	0	1	0	0	0	1	0	0	0	1	0	0	0	1	1	0	0	1	0	0	0	1	0	0	0	1	0
TRI1 2.0 km SD	Terrain Ruggedness Index (TRI), standard deviation of cell values in a 2.0 km-radius neighborhood	Topographic Indices	CURRENT		TRI1	2.0 km	standard deviation	0	42.6574	meters (m)	TRI1_2km_SD	1	0	0	0	1	0	0	0	1	0	0	0	1	0	0	0	1	0	0	0	1	0	0	0	0	0	0	0	1	0	0	0	1	0	0	0	1	0
TRI1 3.2 km MN	Terrain Ruggedness Index (TRI), mean of cell values in a 3.2 km-radius neighborhood	Topographic Indices	CURRENT		TRI1	3.2 km	mean	0	23.0407	meters (m)	TRI1_2mi_MN	1	0	0	0	1	0	0	0	1	0	0	0	1	0	0	0	1	0	0	0	1	0	0	0	1	1	0	0	1	0	0	0	1	0	0	0	1	0
TRI1 3.2 km SD	Terrain Ruggedness Index (TRI), standard deviation of cell values in a 3.2 km-radius neighborhood	Topographic Indices	CURRENT		TRI1	3.2 km	standard deviation	0	34.3296	meters (m)	TRI1_2mi_SD	1	0	0	0	1	0	0	0	1	0	0	0	1	0	0	0	1	0	0	0	1	0	0	0	0	0	0	0	1	0	0	0	1	0	0	0	1	0
TRI1 6.4 km MN	Terrain Ruggedness Index (TRI), mean of cell values in a 6.4 km-radius neighborhood	Topographic Indices	CURRENT		TRI1	6.4 km	mean	0	19.0432	meters (m)	TRI1_4mi_MN	1	0	0	0	1	0	0	0	1	0	0	0	1	0	0	0	1	0	0	0	1	0	0	0	1	0	0	0	1	0	0	0	1	0	0	0	1	0
TRI1 6.4 km SD	Terrain Ruggedness Index (TRI), standard deviation of cell values in a 6.4 km-radius neighborhood	Topographic Indices	CURRENT		TRI1	6.4 km	standard deviation	0	23.5574	meters (m)	TRI1_4mi_SD	1	0	0	0	1	0	0	0	1	0	0	0	1	0	0	0	1	0	0	0	1	0	0	0	0	0	0	0	1	0	0	0	1	0	0	0	1	0
TRI2 0.12 km MN	Topographic Ruggedness Index (TRI), mean of values within a 0.12 km cell	Topographic Indices	CURRENT		TRI2	0.12 km	mean	0	323.739	meters (m)	TRI2_120m_MN	1	1	0	0	1	1	0	0	1	1	0	0	1	1	0	0	1	0	0	0	1	0	0	0	0	0	0	0	1	1	0	0	1	1	0	0	1	1
TRI2 0.12 km SD	Topographic Ruggedness Index (TRI), standard deviation of values within a 0.12 km cell	Topographic Indices	CURRENT		TRI2	0.12 km	standard deviation	0	131.215	meters (m)	TRI2_120m_SD	1	0	0	0	1	1	0	0	1	0	0	0	1	1	0	0	1	1	0	0	1	1	0	0	0	0	0	0	1	1	0	0	1	1	0	0	1	1
TRI2 0.5 km MN	Topographic Ruggedness Index (TRI), mean of cell values in a 0.5 km-radius neighborhood	Topographic Indices	CURRENT		TRI2	0.5 km	mean	0	85.0613	meters (m)	TRI2_05km_MN	1	0	0	0	1	0	0	0	1	0	0	0	1	0	0	0	1	0	0	0	1	0	0	0	0	0	0	0	1	0	0	0	1	0	0	0	1	0
TRI2 0.5 km SD	Topographic Ruggedness Index (TRI), standard deviation of cell values in a 0.5 km-radius neighborhood	Topographic Indices	CURRENT		TRI2	0.5 km	standard deviation	0	92.9539	meters (m)	TRI2_05km_SD	1	0	0	0	1	0	0	0	1	0	0	0	1	0	0	0	1	0	0	0	1	0	0	0	0	0	0	0	1	0	0	0	1	0	0	0	1	0
TRI2 1.0 km MN	Topographic Ruggedness Index (TRI), mean of cell values in a 1.0 km-radius neighborhood	Topographic Indices	CURRENT		TRI2	1.0 km	mean	0	40.1511	meters (m)	TRI2_1km_MN	1	0	0	0	1	0	0	0	1	0	0	0	1	0	0	0	1	0	0	0	1	0	0	0	0	0	0	0	1	0	0	0	1	0	0	0	1	0
TRI2 1.0 km SD	Topographic Ruggedness Index (TRI), standard deviation of cell values in a 1.0 km-radius neighborhood	Topographic Indices	CURRENT		TRI2	1.0 km	standard deviation	0	60.6564	meters (m)	TRI2_1km_SD	1	0	0	0	1	0	0	0	1	0	0	0	1	0	0	0	1	0	0	0	1	0	0	0	0	0	0	0	1	0	0	0	1	0	0	0	1	0
TRI2 2.0 km MN	Topographic Ruggedness Index (TRI), mean of cell values in a 2.0 km-radius neighborhood	Topographic Indices	CURRENT		TRI2	2.0 km	mean	0	28.3056	meters (m)	TRI2_2km_MN	1	0	0	0	1	0	0	0	1	0	0	0	1	0	0	0	1	0	0	0	1	0	0	0	0	0	0	0	1	0	0	0	1	0	0	0	1	0
TRI2 2.0 km SD	Topographic Ruggedness Index (TRI), standard deviation of cell values in a 2.0 km-radius neighborhood	Topographic Indices	CURRENT		TRI2	2.0 km	standard deviation	0	43.7547	meters (m)	TRI2_2km_SD	1	0	0	0	1	0	0	0	1	0	0	0	1	0	0	0	1	0	0	0	1	0	0	0	0	0	0	0	1	0	0	0	1	0	0	0	1	0
TRI2 3.2 km MN	Topographic Ruggedness Index (TRI), mean of cell values in a 3.2 km-radius neighborhood	Topographic Indices	CURRENT		TRI2	3.2 km	mean	0	24.1992	meters (m)	TRI2_2mi_MN	1	0	0	0	1	0	0	0	1	0	0	0	1	0	0	0	1	0	0	0	1	0	0	0	0	0	0	0	1	0	0	0	1	0	0	0	1	0
TRI2 3.2 km SD	Topographic Ruggedness Index (TRI), standard deviation of cell values in a 3.2 km-radius neighborhood	Topographic Indices	CURRENT		TRI2	3.2 km	standard deviation	0	34.4386	meters (m)	TRI2_2mi_SD	1	0	0	0	1	0	0	0	1	0	0	0	1	0	0	0	1	0	0	0	1	0	0	0	0	0	0	0	1	0	0	0	1	0	0	0	1	0
TRI2 6.4 km MN	Topographic Ruggedness Index (TRI), mean of cell values in a 6.4 km-radius neighborhood	Topographic Indices	CURRENT		TRI2	6.4 km	mean	0	20.0275	meters (m)	TRI2_4mi_MN	1	0	0	0	1	0	0	0	1	0	0	0	1	0	0	0	1	0	0	0	1	0	0	0	0	0	0	0	1	0	0	0	1	0	0	0	1	0
TRI2 6.4 km SD	Topographic Ruggedness Index (TRI), standard deviation of cell values in a 6.4 km-radius neighborhood	Topographic Indices	CURRENT		TRI2	6.4 km	standard deviation	0	23.7909	meters (m)	TRI2_4mi_SD	1	0	0	0	1	0	0	0	1	0	0	0	1	0	0	0	1	0	0	0	1	0	0	0	0	0	0	0	1	0	0	0	1	0	0	0	1	0
TWI1 0.12 km MN	Topographic Wetness Index Plus (TWI+), mean of values within a 0.12 km cell	Topographic Indices	CURRENT		TWI1	0.12 km	mean	-1.45305	25.3567	cells (#)	TWI1_120m_MN	1	1	1	0	1	1	0	0	1	1	0	0	1	1	0	0	1	1	1	0	1	1	1	1	1	0	0	0	1	0	0	0	1	1	0	0	1	1
TWI1 0.12 km SD	Topographic Wetness Index Plus (TWI+), standard deviation of values within a 0.12 km cell	Topographic Indices	CURRENT		TWI1	0.12 km	standard deviation	0	9.85881	cells (#)	TWI1_120m_SD	1	0	0	0	1	1	1	1	1	0	0	0	1	0	0	0	1	0	0	0	1	0	0	0	1	0	0	0	1	1	1	1	1	1	1	0	1	1
TWI1 0.5 km MN	Topographic Wetness Index Plus (TWI+), mean of cell values in a 0.5 km-radius neighborhood	Topographic Indices	CURRENT		TWI1	0.5 km	mean	0.249996	22.4977	cells (#)	TWI1_05km_MN	1	0	0	0	1	0	0	0	1	0	0	0	1	0	0	0	1	0	0	0	1	0	0	0	1	1	1	1	1	0	0	0	1	0	0	0	1	0
TWI1 0.5 km SD	Topographic Wetness Index Plus (TWI+), standard deviation of cell values in a 0.5 km-radius neighborhood	Topographic Indices	CURRENT		TWI1	0.5 km	standard deviation	0	9.82585	cells (#)	TWI1_05km_SD	1	0	0	0	1	0	0	0	1	0	0	0	1	0	0	0	1	0	0	0	1	0	0	0	1	0	0	0	1	0	0	0	1	0	0	0	1	0
TWI1 1.0 km MN	Topographic Wetness Index Plus (TWI+), mean of cell values in a 1.0 km-radius neighborhood	Topographic Indices	CURRENT		TWI1	1.0 km	mean	0.642927	22.2593	cells (#)	TWI1_1km_MN	1	0	0	0	1	0	0	0	1	0	0	0	1	0	0	0	1	0	0	0	1	0	0	0	1	0	0	0	1	0	0	0	1	0	0	0	1	0
TWI1 1.0 km SD	Topographic Wetness Index Plus (TWI+), standard deviation of cell values in a 1.0 km-radius neighborhood	Topographic Indices	CURRENT		TWI1	1.0 km	standard deviation	0	9.97764	cells (#)	TWI1_1km_SD	1	0	0	0	1	0	0	0	1	0	0	0	1	1	0	0	1	0	0	0	1	0	0	0	1	0	0	0	1	0	0	0	1	0	0	0	1	0
TWI1 2.0 km MN	Topographic Wetness Index Plus (TWI+), mean of cell values in a 2.0 km-radius neighborhood	Topographic Indices	CURRENT		TWI1	2.0 km	mean	1.09366	22.0307	cells (#)	TWI1_2km_MN	1	0	0	0	1	0	0	0	1	0	0	0	1	0	0	0	1	0	0	0	1	0	0	0	1	0	0	0	1	0	0	0	1	0	0	0	1	0
TWI1 2.0 km SD	Topographic Wetness Index Plus (TWI+), standard deviation of cell values in a 2.0 km-radius neighborhood	Topographic Indices	CURRENT		TWI1	2.0 km	standard deviation	0	9.80041	cells (#)	TWI1_2km_SD	1	0	0	0	1	0	0	0	1	0	0	0	1	0	0	0	1	0	0	0	1	0	0	0	1	0	0	0	1	0	0	0	1	0	0	0	1	0
TWI1 3.2 km MN	Topographic Wetness Index Plus (TWI+), mean of cell values in a 3.2 km-radius neighborhood	Topographic Indices	CURRENT		TWI1	3.2 km	mean	1.38606	21.8492	cells (#)	TWI1_2mi_MN	1	0	0	0	1	0	0	0	1	0	0	0	1	0	0	0	1	0	0	0	1	0	0	0	1	0	0	0	1	0	0	0	1	0	0	0	1	0
TWI1 3.2 km SD	Topographic Wetness Index Plus (TWI+), standard deviation of cell values in a 3.2 km-radius neighborhood	Topographic Indices	CURRENT		TWI1	3.2 km	standard deviation	0	9.62106	cells (#)	TWI1_2mi_SD	1	0	0	0	1	0	0	0	1	0	0	0	1	0	0	0	1	0	0	0	1	0	0	0	1	0	0	0	1	0	0	0	1	0	0	0	1	0
TWI1 6.4 km MN	Topographic Wetness Index Plus (TWI+), mean of cell values in a 6.4 km-radius neighborhood	Topographic Indices	CURRENT		TWI1	6.4 km	mean	1.65717	21.1998	cells (#)	TWI1_4mi_MN	1	0	0	0	1	0	0	0	1	0	0	0	1	0	0	0	1	0	0	0	1	0	0	0	1	0	0	0	1	0	0	0	1	0	0	0	1	0
TWI1 6.4 km SD	Topographic Wetness Index Plus (TWI+), standard deviation of cell values in a 6.4 km-radius neighborhood	Topographic Indices	CURRENT		TWI1	6.4 km	standard deviation	0	9.42134	cells (#)	TWI1_4mi_SD	1	0	0	0	1	0	0	0	1	0	0	0	1	0	0	0	1	0	0	0	1	0	0	0	1	0	0	0	1	0	0	0	1	0	0	0	1	0
flat1 0.12 km MN	Proportion of flat landforms, mean of values within a 0.12 km cell	Topographic Landforms	DEPRECATED	No data values present in some regions. Replaced by flat1b.	flat1	0.12 km	mean	0	1	proportion (%)	flat1_120m_MN	0	0	0	0	1	0	0	0	0	0	0	0	0	0	0	0	0	0	0	0	0	0	0	0	0	0	0	0	0	0	0	0	0	0	0	0	0	0
flat1 0.12 km SD	Proportion of flat landforms, standard deviation of values within a 0.12 km cell	Topographic Landforms	DEPRECATED	No data values present in some regions. Replaced by flat1b.	flat1	0.12 km	standard deviation	0	0.5	proportion (%)	flat1_120m_SD	0	0	0	0	1	0	0	0	0	0	0	0	0	0	0	0	0	0	0	0	0	0	0	0	0	0	0	0	0	0	0	0	0	0	0	0	0	0
flat1 0.5 km MN	Proportion of flat landforms, mean of cell values in a 0.5 km-radius neighborhood	Topographic Landforms	DEPRECATED	No data values present in some regions. Replaced by flat1b.	flat1	0.5 km	mean	0	1	proportion (%)	flat1_05km_MN	0	0	0	0	1	0	0	0	0	0	0	0	0	0	0	0	0	0	0	0	0	0	0	0	0	0	0	0	0	0	0	0	0	0	0	0	0	0
flat1 0.5 km SD	Proportion of flat landforms, standard deviation of cell values in a 0.5 km-radius neighborhood	Topographic Landforms	DEPRECATED	No data values present in some regions. Replaced by flat1b.	flat1	0.5 km	standard deviation	0	0.5	proportion (%)	flat1_05km_SD	0	0	0	0	1	0	0	0	0	0	0	0	0	0	0	0	0	0	0	0	0	0	0	0	0	0	0	0	0	0	0	0	0	0	0	0	0	0
flat1 1.0 km MN	Proportion of flat landforms, mean of cell values in a 1.0 km-radius neighborhood	Topographic Landforms	DEPRECATED	No data values present in some regions. Replaced by flat1b.	flat1	1.0 km	mean	0	1	proportion (%)	flat1_1km_MN	0	0	0	0	1	0	0	0	0	0	0	0	0	0	0	0	0	0	0	0	0	0	0	0	0	0	0	0	0	0	0	0	0	0	0	0	0	0
flat1 1.0 km SD	Proportion of flat landforms, standard deviation of cell values in a 1.0 km-radius neighborhood	Topographic Landforms	DEPRECATED	No data values present in some regions. Replaced by flat1b.	flat1	1.0 km	standard deviation	0	0.5	proportion (%)	flat1_1km_SD	0	0	0	0	1	1	1	1	0	0	0	0	0	0	0	0	0	0	0	0	0	0	0	0	0	0	0	0	0	0	0	0	0	0	0	0	0	0
flat1 2.0 km MN	Proportion of flat landforms, mean of cell values in a 2.0 km-radius neighborhood	Topographic Landforms	DEPRECATED	No data values present in some regions. Replaced by flat1b.	flat1	2.0 km	mean	0	1	proportion (%)	flat1_2km_MN	0	0	0	0	1	1	0	0	0	0	0	0	0	0	0	0	0	0	0	0	0	0	0	0	0	0	0	0	0	0	0	0	0	0	0	0	0	0
flat1 2.0 km SD	Proportion of flat landforms, standard deviation of cell values in a 2.0 km-radius neighborhood	Topographic Landforms	DEPRECATED	No data values present in some regions. Replaced by flat1b.	flat1	2.0 km	standard deviation	0	0.5	proportion (%)	flat1_2km_SD	0	0	0	0	1	0	0	0	0	0	0	0	0	0	0	0	0	0	0	0	0	0	0	0	0	0	0	0	0	0	0	0	0	0	0	0	0	0
flat1 3.2 km MN	Proportion of flat landforms, mean of cell values in a 3.2 km-radius neighborhood	Topographic Landforms	DEPRECATED	No data values present in some regions. Replaced by flat1b.	flat1	3.2 km	mean	0	1	proportion (%)	flat1_2mi_MN	0	0	0	0	1	0	0	0	0	0	0	0	0	0	0	0	0	0	0	0	0	0	0	0	0	0	0	0	0	0	0	0	0	0	0	0	0	0
flat1 3.2 km SD	Proportion of flat landforms, standard deviation of cell values in a 3.2 km-radius neighborhood	Topographic Landforms	DEPRECATED	No data values present in some regions. Replaced by flat1b.	flat1	3.2 km	standard deviation	0	0.5	proportion (%)	flat1_2mi_SD	0	0	0	0	1	0	0	0	0	0	0	0	0	0	0	0	0	0	0	0	0	0	0	0	0	0	0	0	0	0	0	0	0	0	0	0	0	0
flat1 6.4 km MN	Proportion of flat landforms, mean of cell values in a 6.4 km-radius neighborhood	Topographic Landforms	DEPRECATED	No data values present in some regions. Replaced by flat1b.	flat1	6.4 km	mean	0	1	proportion (%)	flat1_4mi_MN	0	0	0	0	1	0	0	0	0	0	0	0	0	0	0	0	0	0	0	0	0	0	0	0	0	0	0	0	0	0	0	0	0	0	0	0	0	0
flat1 6.4 km SD	Proportion of flat landforms, standard deviation of cell values in a 6.4 km-radius neighborhood	Topographic Landforms	DEPRECATED	No data values present in some regions. Replaced by flat1b.	flat1	6.4 km	standard deviation	0	0.497756	proportion (%)	flat1_4mi_SD	0	0	0	0	1	0	0	0	0	0	0	0	0	0	0	0	0	0	0	0	0	0	0	0	0	0	0	0	0	0	0	0	0	0	0	0	0	0
flat1b 0.12 km MN	Proportion of flat landforms, mean of values within a 0.12 km cell	Topographic Landforms	CURRENT	Replaces flat1.	flat1b	0.12 km	mean	0	1	proportion (%)	flat1b_120m_MN	1	0	0	0	0	0	0	0	1	0	0	0	1	0	0	0	1	0	0	0	1	0	0	0	1	0	0	0	1	0	0	0	1	0	0	0	1	0
flat1b 0.12 km SD	Proportion of flat landforms, standard deviation of values within a 0.12 km cell	Topographic Landforms	CURRENT	Replaces flat1.	flat1b	0.12 km	standard deviation	0	0.5	proportion (%)	flat1b_120m_SD	1	0	0	0	0	0	0	0	1	0	0	0	1	0	0	0	1	0	0	0	1	0	0	0	1	0	0	0	1	0	0	0	1	0	0	0	1	0
flat1b 0.5 km MN	Proportion of flat landforms, mean of cell values in a 0.5 km-radius neighborhood	Topographic Landforms	CURRENT	Replaces flat1.	flat1b	0.5 km	mean	0	1	proportion (%)	flat1b_05km_MN	1	0	0	0	0	0	0	0	1	1	0	0	1	0	0	0	1	0	0	0	1	0	0	0	1	0	0	0	1	0	0	0	1	0	0	0	1	1
flat1b 0.5 km SD	Proportion of flat landforms, standard deviation of cell values in a 0.5 km-radius neighborhood	Topographic Landforms	CURRENT	Replaces flat1.	flat1b	0.5 km	standard deviation	0	0.5	proportion (%)	flat1b_05km_SD	1	0	0	0	0	0	0	0	1	0	0	0	1	0	0	0	1	0	0	0	1	0	0	0	1	1	1	1	1	0	0	0	1	1	1	0	1	1
flat1b 1.0 km MN	Proportion of flat landforms, mean of cell values in a 1.0 km-radius neighborhood	Topographic Landforms	CURRENT	Replaces flat1.	flat1b	1.0 km	mean	0	1	proportion (%)	flat1b_1km_MN	1	1	0	0	0	0	0	0	1	0	0	0	1	1	0	0	1	0	0	0	1	0	0	0	1	1	0	0	1	0	0	0	1	1	1	0	1	0
flat1b 1.0 km SD	Proportion of flat landforms, standard deviation of cell values in a 1.0 km-radius neighborhood	Topographic Landforms	CURRENT	Replaces flat1.	flat1b	1.0 km	standard deviation	0	0.5	proportion (%)	flat1b_1km_SD	1	0	0	0	0	0	0	0	1	0	0	0	1	0	0	0	1	0	0	0	1	1	1	1	1	0	0	0	1	0	0	0	1	1	1	0	1	0
flat1b 2.0 km MN	Proportion of flat landforms, mean of cell values in a 2.0 km-radius neighborhood	Topographic Landforms	CURRENT	Replaces flat1.	flat1b	2.0 km	mean	0	1	proportion (%)	flat1b_2km_MN	1	0	0	0	0	0	0	0	1	0	0	0	1	0	0	0	1	1	1	1	1	0	0	0	1	0	0	0	1	0	0	0	1	0	0	0	1	0
flat1b 2.0 km SD	Proportion of flat landforms, standard deviation of cell values in a 2.0 km-radius neighborhood	Topographic Landforms	CURRENT	Replaces flat1.	flat1b	2.0 km	standard deviation	0	0.5	proportion (%)	flat1b_2km_SD	1	0	0	0	0	0	0	0	1	0	0	0	1	1	1	1	1	0	0	0	1	0	0	0	1	0	0	0	1	0	0	0	1	0	0	0	1	0
flat1b 3.2 km MN	Proportion of flat landforms, mean of cell values in a 3.2 km-radius neighborhood	Topographic Landforms	CURRENT	Replaces flat1.	flat1b	3.2 km	mean	0	1	proportion (%)	flat1b_2mi_MN	1	0	0	0	0	0	0	0	1	0	0	0	1	0	0	0	1	0	0	0	1	0	0	0	1	0	0	0	1	0	0	0	1	0	0	0	1	0
flat1b 3.2 km SD	Proportion of flat landforms, standard deviation of cell values in a 3.2 km-radius neighborhood	Topographic Landforms	CURRENT	Replaces flat1.	flat1b	3.2 km	standard deviation	0	0.5	proportion (%)	flat1b_2mi_SD	1	0	0	0	0	0	0	0	1	0	0	0	1	0	0	0	1	0	0	0	1	0	0	0	1	0	0	0	1	0	0	0	1	0	0	0	1	0
flat1b 6.4 km MN	Proportion of flat landforms, mean of cell values in a 6.4 km-radius neighborhood	Topographic Landforms	CURRENT	Replaces flat1.	flat1b	6.4 km	mean	0	1	proportion (%)	flat1b_4mi_MN	1	0	0	0	0	0	0	0	1	0	0	0	1	0	0	0	1	0	0	0	1	0	0	0	1	0	0	0	1	1	1	1	1	0	0	0	1	0
flat1b 6.4 km SD	Proportion of flat landforms, standard deviation of cell values in a 6.4 km-radius neighborhood	Topographic Landforms	CURRENT	Replaces flat1.	flat1b	6.4 km	standard deviation	0	0.497756	proportion (%)	flat1b_4mi_SD	1	0	0	0	0	0	0	0	1	0	0	0	1	0	0	0	1	0	0	0	1	0	0	0	1	0	0	0	1	0	0	0	1	0	0	0	1	0
ridge1 0.12 km MN	Proportion of ridge landforms, mean of values within a 0.12 km cell	Topographic Landforms	DEPRECATED	No data values present in some regions. Replaced by ridge1b.	ridge1	0.12 km	mean	0	1	proportion (%)	ridge1_120m_MN	0	0	0	0	1	0	0	0	0	0	0	0	0	0	0	0	0	0	0	0	0	0	0	0	0	0	0	0	0	0	0	0	0	0	0	0	0	0
ridge1 0.12 km SD	Proportion of ridge landforms, standard deviation of values within a 0.12 km cell	Topographic Landforms	DEPRECATED	No data values present in some regions. Replaced by ridge1b.	ridge1	0.12 km	standard deviation	0	0.5	proportion (%)	ridge1_120m_SD	0	0	0	0	1	0	0	0	0	0	0	0	0	0	0	0	0	0	0	0	0	0	0	0	0	0	0	0	0	0	0	0	0	0	0	0	0	0
ridge1 0.5 km MN	Proportion of ridge landforms, mean of cell values in a 0.5 km-radius neighborhood	Topographic Landforms	DEPRECATED	No data values present in some regions. Replaced by ridge1b.	ridge1	0.5 km	mean	0	1	proportion (%)	ridge1_05km_MN	0	0	0	0	1	0	0	0	0	0	0	0	0	0	0	0	0	0	0	0	0	0	0	0	0	0	0	0	0	0	0	0	0	0	0	0	0	0
ridge1 0.5 km SD	Proportion of ridge landforms, standard deviation of cell values in a 0.5 km-radius neighborhood	Topographic Landforms	DEPRECATED	No data values present in some regions. Replaced by ridge1b.	ridge1	0.5 km	standard deviation	0	0.5	proportion (%)	ridge1_05km_SD	0	0	0	0	1	0	0	0	0	0	0	0	0	0	0	0	0	0	0	0	0	0	0	0	0	0	0	0	0	0	0	0	0	0	0	0	0	0
ridge1 1.0 km MN	Proportion of ridge landforms, mean of cell values in a 1.0 km-radius neighborhood	Topographic Landforms	DEPRECATED	No data values present in some regions. Replaced by ridge1b.	ridge1	1.0 km	mean	0	1	proportion (%)	ridge1_1km_MN	0	0	0	0	1	0	0	0	0	0	0	0	0	0	0	0	0	0	0	0	0	0	0	0	0	0	0	0	0	0	0	0	0	0	0	0	0	0
ridge1 1.0 km SD	Proportion of ridge landforms, standard deviation of cell values in a 1.0 km-radius neighborhood	Topographic Landforms	DEPRECATED	No data values present in some regions. Replaced by ridge1b.	ridge1	1.0 km	standard deviation	0	0.5	proportion (%)	ridge1_1km_SD	0	0	0	0	1	0	0	0	0	0	0	0	0	0	0	0	0	0	0	0	0	0	0	0	0	0	0	0	0	0	0	0	0	0	0	0	0	0
ridge1 2.0 km MN	Proportion of ridge landforms, mean of cell values in a 2.0 km-radius neighborhood	Topographic Landforms	DEPRECATED	No data values present in some regions. Replaced by ridge1b.	ridge1	2.0 km	mean	0	1	proportion (%)	ridge1_2km_MN	0	0	0	0	1	0	0	0	0	0	0	0	0	0	0	0	0	0	0	0	0	0	0	0	0	0	0	0	0	0	0	0	0	0	0	0	0	0
ridge1 2.0 km SD	Proportion of ridge landforms, standard deviation of cell values in a 2.0 km-radius neighborhood	Topographic Landforms	DEPRECATED	No data values present in some regions. Replaced by ridge1b.	ridge1	2.0 km	standard deviation	0	0.5	proportion (%)	ridge1_2km_SD	0	0	0	0	1	1	1	0	0	0	0	0	0	0	0	0	0	0	0	0	0	0	0	0	0	0	0	0	0	0	0	0	0	0	0	0	0	0
ridge1 3.2 km MN	Proportion of ridge landforms, mean of cell values in a 3.2 km-radius neighborhood	Topographic Landforms	DEPRECATED	No data values present in some regions. Replaced by ridge1b.	ridge1	3.2 km	mean	0	1	proportion (%)	ridge1_2mi_MN	0	0	0	0	1	0	0	0	0	0	0	0	0	0	0	0	0	0	0	0	0	0	0	0	0	0	0	0	0	0	0	0	0	0	0	0	0	0
ridge1 3.2 km SD	Proportion of ridge landforms, standard deviation of cell values in a 3.2 km-radius neighborhood	Topographic Landforms	DEPRECATED	No data values present in some regions. Replaced by ridge1b.	ridge1	3.2 km	standard deviation	0	0.5	proportion (%)	ridge1_2mi_SD	0	0	0	0	1	1	0	0	0	0	0	0	0	0	0	0	0	0	0	0	0	0	0	0	0	0	0	0	0	0	0	0	0	0	0	0	0	0
ridge1 6.4 km MN	Proportion of ridge landforms, mean of cell values in a 6.4 km-radius neighborhood	Topographic Landforms	DEPRECATED	No data values present in some regions. Replaced by ridge1b.	ridge1	6.4 km	mean	0	0.274733	proportion (%)	ridge1_4mi_MN	0	0	0	0	1	0	0	0	0	0	0	0	0	0	0	0	0	0	0	0	0	0	0	0	0	0	0	0	0	0	0	0	0	0	0	0	0	0
ridge1 6.4 km SD	Proportion of ridge landforms, standard deviation of cell values in a 6.4 km-radius neighborhood	Topographic Landforms	DEPRECATED	No data values present in some regions. Replaced by ridge1b.	ridge1	6.4 km	standard deviation	0	0.347661	proportion (%)	ridge1_4mi_SD	0	0	0	0	1	0	0	0	0	0	0	0	0	0	0	0	0	0	0	0	0	0	0	0	0	0	0	0	0	0	0	0	0	0	0	0	0	0
ridge1b 0.12 km MN	Proportion of ridge landforms, mean of values within a 0.12 km cell	Topographic Landforms	CURRENT	Replaces ridge1.	ridge1b	0.12 km	mean	0	1	proportion (%)	ridge1b_120m_MN	1	0	0	0	0	0	0	0	1	0	0	0	1	0	0	0	1	0	0	0	1	0	0	0	0	0	0	0	1	0	0	0	1	0	0	0	1	0
ridge1b 0.12 km SD	Proportion of ridge landforms, standard deviation of values within a 0.12 km cell	Topographic Landforms	CURRENT	Replaces ridge1.	ridge1b	0.12 km	standard deviation	0	0.5	proportion (%)	ridge1b_120m_SD	1	0	0	0	0	0	0	0	1	0	0	0	1	0	0	0	1	0	0	0	1	0	0	0	0	0	0	0	1	0	0	0	1	0	0	0	1	0
ridge1b 0.5 km MN	Proportion of ridge landforms, mean of cell values in a 0.5 km-radius neighborhood	Topographic Landforms	CURRENT	Replaces ridge1.	ridge1b	0.5 km	mean	0	0.904337	proportion (%)	ridge1b_05km_MN	1	0	0	0	0	0	0	0	1	0	0	0	1	0	0	0	1	0	0	0	1	0	0	0	0	0	0	0	1	0	0	0	1	0	0	0	1	0
ridge1b 0.5 km SD	Proportion of ridge landforms, standard deviation of cell values in a 0.5 km-radius neighborhood	Topographic Landforms	CURRENT	Replaces ridge1.	ridge1b	0.5 km	standard deviation	0	0.472039	proportion (%)	ridge1b_05km_SD	1	0	0	0	0	0	0	0	1	0	0	0	1	0	0	0	1	0	0	0	1	0	0	0	0	0	0	0	1	0	0	0	1	0	0	0	1	0
ridge1b 1.0 km MN	Proportion of ridge landforms, mean of cell values in a 1.0 km-radius neighborhood	Topographic Landforms	CURRENT	Replaces ridge1.	ridge1b	1.0 km	mean	0	0.638008	proportion (%)	ridge1b_1km_MN	1	0	0	0	0	0	0	0	1	0	0	0	1	0	0	0	1	0	0	0	1	0	0	0	0	0	0	0	1	0	0	0	1	0	0	0	1	0
ridge1b 1.0 km SD	Proportion of ridge landforms, standard deviation of cell values in a 1.0 km-radius neighborhood	Topographic Landforms	CURRENT	Replaces ridge1.	ridge1b	1.0 km	standard deviation	0	0.452444	proportion (%)	ridge1b_1km_SD	1	0	0	0	0	0	0	0	1	0	0	0	1	0	0	0	1	0	0	0	1	0	0	0	0	0	0	0	1	0	0	0	1	1	0	0	1	0
ridge1b 2.0 km MN	Proportion of ridge landforms, mean of cell values in a 2.0 km-radius neighborhood	Topographic Landforms	CURRENT	Replaces ridge1.	ridge1b	2.0 km	mean	0	0.493965	proportion (%)	ridge1b_2km_MN	1	0	0	0	0	0	0	0	1	0	0	0	1	1	1	1	1	0	0	0	1	0	0	0	0	0	0	0	1	0	0	0	1	1	0	0	1	0
ridge1b 2.0 km SD	Proportion of ridge landforms, standard deviation of cell values in a 2.0 km-radius neighborhood	Topographic Landforms	CURRENT	Replaces ridge1.	ridge1b	2.0 km	standard deviation	0	0.398549	proportion (%)	ridge1b_2km_SD	1	0	0	0	0	0	0	0	1	0	0	0	1	1	0	0	1	0	0	0	1	0	0	0	0	0	0	0	1	0	0	0	1	0	0	0	1	0
ridge1b 3.2 km MN	Proportion of ridge landforms, mean of cell values in a 3.2 km-radius neighborhood	Topographic Landforms	CURRENT	Replaces ridge1.	ridge1b	3.2 km	mean	0	0.377457	proportion (%)	ridge1b_2mi_MN	1	0	0	0	0	0	0	0	1	0	0	0	1	0	0	0	1	0	0	0	1	0	0	0	0	0	0	0	1	0	0	0	1	0	0	0	1	0
ridge1b 3.2 km SD	Proportion of ridge landforms, standard deviation of cell values in a 3.2 km-radius neighborhood	Topographic Landforms	CURRENT	Replaces ridge1.	ridge1b	3.2 km	standard deviation	0	0.37136	proportion (%)	ridge1b_2mi_SD	1	0	0	0	0	0	0	0	1	0	0	0	1	0	0	0	1	1	1	0	1	0	0	0	0	0	0	0	1	0	0	0	1	0	0	0	1	0
ridge1b 6.4 km MN	Proportion of ridge landforms, mean of cell values in a 6.4 km-radius neighborhood	Topographic Landforms	CURRENT	Replaces ridge1.	ridge1b	6.4 km	mean	0	0.274733	proportion (%)	ridge1b_4mi_MN	1	0	0	0	0	0	0	0	1	0	0	0	1	0	0	0	1	0	0	0	1	0	0	0	0	0	0	0	1	0	0	0	1	0	0	0	1	0
ridge1b 6.4 km SD	Proportion of ridge landforms, standard deviation of cell values in a 6.4 km-radius neighborhood	Topographic Landforms	CURRENT	Replaces ridge1.	ridge1b	6.4 km	standard deviation	0	0.347661	proportion (%)	ridge1b_4mi_SD	1	0	0	0	0	0	0	0	1	0	0	0	1	0	0	0	1	0	0	0	1	1	0	0	0	0	0	0	1	0	0	0	1	0	0	0	1	0
slope1 0.12 km MN	Proportion of gently sloping landforms, mean of values within a 0.12 km cell	Topographic Landforms	DEPRECATED	No data values present in some regions. Replaced by slope1b.	slope1	0.12 km	mean	0	1	proportion (%)	slope1_120m_MN	0	0	0	0	1	0	0	0	0	0	0	0	0	0	0	0	0	0	0	0	0	0	0	0	0	0	0	0	0	0	0	0	0	0	0	0	0	0
slope1 0.12 km SD	Proportion of gently sloping landforms, standard deviation of values within a 0.12 km cell	Topographic Landforms	DEPRECATED	No data values present in some regions. Replaced by slope1b.	slope1	0.12 km	standard deviation	0	0.5	proportion (%)	slope1_120m_SD	0	0	0	0	1	0	0	0	0	0	0	0	0	0	0	0	0	0	0	0	0	0	0	0	0	0	0	0	0	0	0	0	0	0	0	0	0	0
slope1 0.5 km MN	Proportion of gently sloping landforms, mean of cell values in a 0.5 km-radius neighborhood	Topographic Landforms	DEPRECATED	No data values present in some regions. Replaced by slope1b.	slope1	0.5 km	mean	0	1	proportion (%)	slope1_05km_MN	0	0	0	0	1	0	0	0	0	0	0	0	0	0	0	0	0	0	0	0	0	0	0	0	0	0	0	0	0	0	0	0	0	0	0	0	0	0
slope1 0.5 km SD	Proportion of gently sloping landforms, standard deviation of cell values in a 0.5 km-radius neighborhood	Topographic Landforms	DEPRECATED	No data values present in some regions. Replaced by slope1b.	slope1	0.5 km	standard deviation	0	0.5	proportion (%)	slope1_05km_SD	0	0	0	0	1	1	1	1	0	0	0	0	0	0	0	0	0	0	0	0	0	0	0	0	0	0	0	0	0	0	0	0	0	0	0	0	0	0
slope1 1.0 km MN	Proportion of gently sloping landforms, mean of cell values in a 1.0 km-radius neighborhood	Topographic Landforms	DEPRECATED	No data values present in some regions. Replaced by slope1b.	slope1	1.0 km	mean	0	1	proportion (%)	slope1_1km_MN	0	0	0	0	1	0	0	0	0	0	0	0	0	0	0	0	0	0	0	0	0	0	0	0	0	0	0	0	0	0	0	0	0	0	0	0	0	0
slope1 1.0 km SD	Proportion of gently sloping landforms, standard deviation of cell values in a 1.0 km-radius neighborhood	Topographic Landforms	DEPRECATED	No data values present in some regions. Replaced by slope1b.	slope1	1.0 km	standard deviation	0	0.5	proportion (%)	slope1_1km_SD	0	0	0	0	1	0	0	0	0	0	0	0	0	0	0	0	0	0	0	0	0	0	0	0	0	0	0	0	0	0	0	0	0	0	0	0	0	0
slope1 2.0 km MN	Proportion of gently sloping landforms, mean of cell values in a 2.0 km-radius neighborhood	Topographic Landforms	DEPRECATED	No data values present in some regions. Replaced by slope1b.	slope1	2.0 km	mean	0	1	proportion (%)	slope1_2km_MN	0	0	0	0	1	1	1	0	0	0	0	0	0	0	0	0	0	0	0	0	0	0	0	0	0	0	0	0	0	0	0	0	0	0	0	0	0	0
slope1 2.0 km SD	Proportion of gently sloping landforms, standard deviation of cell values in a 2.0 km-radius neighborhood	Topographic Landforms	DEPRECATED	No data values present in some regions. Replaced by slope1b.	slope1	2.0 km	standard deviation	0	0.5	proportion (%)	slope1_2km_SD	0	0	0	0	1	0	0	0	0	0	0	0	0	0	0	0	0	0	0	0	0	0	0	0	0	0	0	0	0	0	0	0	0	0	0	0	0	0
slope1 3.2 km MN	Proportion of gently sloping landforms, mean of cell values in a 3.2 km-radius neighborhood	Topographic Landforms	DEPRECATED	No data values present in some regions. Replaced by slope1b.	slope1	3.2 km	mean	0	1	proportion (%)	slope1_2mi_MN	0	0	0	0	1	0	0	0	0	0	0	0	0	0	0	0	0	0	0	0	0	0	0	0	0	0	0	0	0	0	0	0	0	0	0	0	0	0
slope1 3.2 km SD	Proportion of gently sloping landforms, standard deviation of cell values in a 3.2 km-radius neighborhood	Topographic Landforms	DEPRECATED	No data values present in some regions. Replaced by slope1b.	slope1	3.2 km	standard deviation	0	0.5	proportion (%)	slope1_2mi_SD	0	0	0	0	1	0	0	0	0	0	0	0	0	0	0	0	0	0	0	0	0	0	0	0	0	0	0	0	0	0	0	0	0	0	0	0	0	0
slope1 6.4 km MN	Proportion of gently sloping landforms, mean of cell values in a 6.4 km-radius neighborhood	Topographic Landforms	DEPRECATED	No data values present in some regions. Replaced by slope1b.	slope1	6.4 km	mean	0	0.973599	proportion (%)	slope1_4mi_MN	0	0	0	0	1	0	0	0	0	0	0	0	0	0	0	0	0	0	0	0	0	0	0	0	0	0	0	0	0	0	0	0	0	0	0	0	0	0
slope1 6.4 km SD	Proportion of gently sloping landforms, standard deviation of cell values in a 6.4 km-radius neighborhood	Topographic Landforms	DEPRECATED	No data values present in some regions. Replaced by slope1b.	slope1	6.4 km	standard deviation	0	0.491082	proportion (%)	slope1_4mi_SD	0	0	0	0	1	0	0	0	0	0	0	0	0	0	0	0	0	0	0	0	0	0	0	0	0	0	0	0	0	0	0	0	0	0	0	0	0	0
slope1b 0.12 km MN	Proportion of gently sloping landforms, mean of values within a 0.12 km cell	Topographic Landforms	CURRENT	Replaces slope1.	slope1b	0.12 km	mean	0	1	proportion (%)	slope1b_120m_MN	1	0	0	0	0	0	0	0	1	0	0	0	1	0	0	0	1	0	0	0	1	0	0	0	1	0	0	0	1	0	0	0	1	1	1	0	1	1
slope1b 0.12 km SD	Proportion of gently sloping landforms, standard deviation of values within a 0.12 km cell	Topographic Landforms	CURRENT	Replaces slope1.	slope1b	0.12 km	standard deviation	0	0.5	proportion (%)	slope1b_120m_SD	1	0	0	0	0	0	0	0	1	0	0	0	1	0	0	0	1	0	0	0	1	0	0	0	1	0	0	0	1	0	0	0	1	0	0	0	1	1
slope1b 0.5 km MN	Proportion of gently sloping landforms, mean of cell values in a 0.5 km-radius neighborhood	Topographic Landforms	CURRENT	Replaces slope1.	slope1b	0.5 km	mean	0	1	proportion (%)	slope1b_05km_MN	1	0	0	0	0	0	0	0	1	0	0	0	1	0	0	0	1	1	1	1	1	0	0	0	1	1	0	0	1	0	0	0	1	0	0	0	1	0
slope1b 0.5 km SD	Proportion of gently sloping landforms, standard deviation of cell values in a 0.5 km-radius neighborhood	Topographic Landforms	CURRENT	Replaces slope1.	slope1b	0.5 km	standard deviation	0	0.5	proportion (%)	slope1b_05km_SD	1	1	1	1	0	0	0	0	1	1	1	0	1	0	0	0	1	0	0	0	1	1	1	1	1	1	1	1	1	0	0	0	1	1	0	0	1	0
slope1b 1.0 km MN	Proportion of gently sloping landforms, mean of cell values in a 1.0 km-radius neighborhood	Topographic Landforms	CURRENT	Replaces slope1.	slope1b	1.0 km	mean	0	1	proportion (%)	slope1b_1km_MN	1	0	0	0	0	0	0	0	1	0	0	0	1	1	1	0	1	0	0	0	1	0	0	0	1	0	0	0	1	0	0	0	1	0	0	0	1	0
slope1b 1.0 km SD	Proportion of gently sloping landforms, standard deviation of cell values in a 1.0 km-radius neighborhood	Topographic Landforms	CURRENT	Replaces slope1.	slope1b	1.0 km	standard deviation	0	0.5	proportion (%)	slope1b_1km_SD	1	0	0	0	0	0	0	0	1	0	0	0	1	1	0	0	1	0	0	0	1	0	0	0	1	0	0	0	1	0	0	0	1	0	0	0	1	0
slope1b 2.0 km MN	Proportion of gently sloping landforms, mean of cell values in a 2.0 km-radius neighborhood	Topographic Landforms	CURRENT	Replaces slope1.	slope1b	2.0 km	mean	0	1	proportion (%)	slope1b_2km_MN	1	0	0	0	0	0	0	0	1	0	0	0	1	0	0	0	1	0	0	0	1	0	0	0	1	0	0	0	1	0	0	0	1	0	0	0	1	0
slope1b 2.0 km SD	Proportion of gently sloping landforms, standard deviation of cell values in a 2.0 km-radius neighborhood	Topographic Landforms	CURRENT	Replaces slope1.	slope1b	2.0 km	standard deviation	0	0.494345	proportion (%)	slope1b_2km_SD	1	0	0	0	0	0	0	0	1	0	0	0	1	0	0	0	1	0	0	0	1	0	0	0	1	0	0	0	1	0	0	0	1	0	0	0	1	0
slope1b 3.2 km MN	Proportion of gently sloping landforms, mean of cell values in a 3.2 km-radius neighborhood	Topographic Landforms	CURRENT	Replaces slope1.	slope1b	3.2 km	mean	0	0.998225	proportion (%)	slope1b_2mi_MN	1	0	0	0	0	0	0	0	1	0	0	0	1	0	0	0	1	0	0	0	1	0	0	0	1	0	0	0	1	1	0	0	1	0	0	0	1	0
slope1b 3.2 km SD	Proportion of gently sloping landforms, standard deviation of cell values in a 3.2 km-radius neighborhood	Topographic Landforms	CURRENT	Replaces slope1.	slope1b	3.2 km	standard deviation	0	0.495197	proportion (%)	slope1b_2mi_SD	1	0	0	0	0	0	0	0	1	0	0	0	1	0	0	0	1	0	0	0	1	0	0	0	1	0	0	0	1	0	0	0	1	0	0	0	1	0
slope1b 6.4 km MN	Proportion of gently sloping landforms, mean of cell values in a 6.4 km-radius neighborhood	Topographic Landforms	CURRENT	Replaces slope1.	slope1b	6.4 km	mean	0	0.973599	proportion (%)	slope1b_4mi_MN	1	0	0	0	0	0	0	0	1	0	0	0	1	0	0	0	1	0	0	0	1	0	0	0	1	0	0	0	1	0	0	0	1	0	0	0	1	0
slope1b 6.4 km SD	Proportion of gently sloping landforms, standard deviation of cell values in a 6.4 km-radius neighborhood	Topographic Landforms	CURRENT	Replaces slope1.	slope1b	6.4 km	standard deviation	0	0.491082	proportion (%)	slope1b_4mi_SD	1	0	0	0	0	0	0	0	1	0	0	0	1	0	0	0	1	0	0	0	1	0	0	0	1	0	0	0	1	0	0	0	1	0	0	0	1	0
steep1 0.12 km MN	Proportion of steeply sloping landforms, mean of values within a 0.12 km cell	Topographic Landforms	DEPRECATED	No data values present in some regions. Replaced by steep1b.	steep1	0.12 km	mean	0	1	proportion (%)	steep1_120m_MN	0	0	0	0	1	0	0	0	0	0	0	0	0	0	0	0	0	0	0	0	0	0	0	0	0	0	0	0	0	0	0	0	0	0	0	0	0	0
steep1 0.12 km SD	Proportion of steeply sloping landforms, standard deviation of values within a 0.12 km cell	Topographic Landforms	DEPRECATED	No data values present in some regions. Replaced by steep1b.	steep1	0.12 km	standard deviation	0	0.5	proportion (%)	steep1_120m_SD	0	0	0	0	1	0	0	0	0	0	0	0	0	0	0	0	0	0	0	0	0	0	0	0	0	0	0	0	0	0	0	0	0	0	0	0	0	0
steep1 0.5 km MN	Proportion of steeply sloping landforms, mean of cell values in a 0.5 km-radius neighborhood	Topographic Landforms	DEPRECATED	No data values present in some regions. Replaced by steep1b.	steep1	0.5 km	mean	0	1	proportion (%)	steep1_05km_MN	0	0	0	0	1	1	0	0	0	0	0	0	0	0	0	0	0	0	0	0	0	0	0	0	0	0	0	0	0	0	0	0	0	0	0	0	0	0
steep1 0.5 km SD	Proportion of steeply sloping landforms, standard deviation of cell values in a 0.5 km-radius neighborhood	Topographic Landforms	DEPRECATED	No data values present in some regions. Replaced by steep1b.	steep1	0.5 km	standard deviation	0	0.5	proportion (%)	steep1_05km_SD	0	0	0	0	1	1	0	0	0	0	0	0	0	0	0	0	0	0	0	0	0	0	0	0	0	0	0	0	0	0	0	0	0	0	0	0	0	0
steep1 1.0 km MN	Proportion of steeply sloping landforms, mean of cell values in a 1.0 km-radius neighborhood	Topographic Landforms	DEPRECATED	No data values present in some regions. Replaced by steep1b.	steep1	1.0 km	mean	0	1	proportion (%)	steep1_1km_MN	0	0	0	0	1	0	0	0	0	0	0	0	0	0	0	0	0	0	0	0	0	0	0	0	0	0	0	0	0	0	0	0	0	0	0	0	0	0
steep1 1.0 km SD	Proportion of steeply sloping landforms, standard deviation of cell values in a 1.0 km-radius neighborhood	Topographic Landforms	DEPRECATED	No data values present in some regions. Replaced by steep1b.	steep1	1.0 km	standard deviation	0	0.5	proportion (%)	steep1_1km_SD	0	0	0	0	1	0	0	0	0	0	0	0	0	0	0	0	0	0	0	0	0	0	0	0	0	0	0	0	0	0	0	0	0	0	0	0	0	0
steep1 2.0 km MN	Proportion of steeply sloping landforms, mean of cell values in a 2.0 km-radius neighborhood	Topographic Landforms	DEPRECATED	No data values present in some regions. Replaced by steep1b.	steep1	2.0 km	mean	0	1	proportion (%)	steep1_2km_MN	0	0	0	0	1	0	0	0	0	0	0	0	0	0	0	0	0	0	0	0	0	0	0	0	0	0	0	0	0	0	0	0	0	0	0	0	0	0
steep1 2.0 km SD	Proportion of steeply sloping landforms, standard deviation of cell values in a 2.0 km-radius neighborhood	Topographic Landforms	DEPRECATED	No data values present in some regions. Replaced by steep1b.	steep1	2.0 km	standard deviation	0	0.476535	proportion (%)	steep1_2km_SD	0	0	0	0	1	0	0	0	0	0	0	0	0	0	0	0	0	0	0	0	0	0	0	0	0	0	0	0	0	0	0	0	0	0	0	0	0	0
steep1 3.2 km MN	Proportion of steeply sloping landforms, mean of cell values in a 3.2 km-radius neighborhood	Topographic Landforms	DEPRECATED	No data values present in some regions. Replaced by steep1b.	steep1	3.2 km	mean	0	1	proportion (%)	steep1_2mi_MN	0	0	0	0	1	0	0	0	0	0	0	0	0	0	0	0	0	0	0	0	0	0	0	0	0	0	0	0	0	0	0	0	0	0	0	0	0	0
steep1 3.2 km SD	Proportion of steeply sloping landforms, standard deviation of cell values in a 3.2 km-radius neighborhood	Topographic Landforms	DEPRECATED	No data values present in some regions. Replaced by steep1b.	steep1	3.2 km	standard deviation	0	0.471405	proportion (%)	steep1_2mi_SD	0	0	0	0	1	0	0	0	0	0	0	0	0	0	0	0	0	0	0	0	0	0	0	0	0	0	0	0	0	0	0	0	0	0	0	0	0	0
steep1 6.4 km MN	Proportion of steeply sloping landforms, mean of cell values in a 6.4 km-radius neighborhood	Topographic Landforms	DEPRECATED	No data values present in some regions. Replaced by steep1b.	steep1	6.4 km	mean	0	0.826107	proportion (%)	steep1_4mi_MN	0	0	0	0	1	0	0	0	0	0	0	0	0	0	0	0	0	0	0	0	0	0	0	0	0	0	0	0	0	0	0	0	0	0	0	0	0	0
steep1 6.4 km SD	Proportion of steeply sloping landforms, standard deviation of cell values in a 6.4 km-radius neighborhood	Topographic Landforms	DEPRECATED	No data values present in some regions. Replaced by steep1b.	steep1	6.4 km	standard deviation	0	0.453248	proportion (%)	steep1_4mi_SD	0	0	0	0	1	0	0	0	0	0	0	0	0	0	0	0	0	0	0	0	0	0	0	0	0	0	0	0	0	0	0	0	0	0	0	0	0	0
steep1b 0.12 km MN	Proportion of steeply sloping landforms, mean of values within a 0.12 km cell	Topographic Landforms	CURRENT	Replaces steep1.	steep1b	0.12 km	mean	0	1	proportion (%)	steep1b_120m_MN	1	0	0	0	0	0	0	0	1	0	0	0	1	1	1	1	1	0	0	0	1	0	0	0	1	0	0	0	1	0	0	0	1	1	0	0	1	0
steep1b 0.12 km SD	Proportion of steeply sloping landforms, standard deviation of values within a 0.12 km cell	Topographic Landforms	CURRENT	Replaces steep1.	steep1b	0.12 km	standard deviation	0	0.5	proportion (%)	steep1b_120m_SD	1	0	0	0	0	0	0	0	1	0	0	0	1	1	0	0	1	0	0	0	1	0	0	0	1	0	0	0	1	0	0	0	1	1	0	0	1	0
steep1b 0.5 km MN	Proportion of steeply sloping landforms, mean of cell values in a 0.5 km-radius neighborhood	Topographic Landforms	CURRENT	Replaces steep1.	steep1b	0.5 km	mean	0	1	proportion (%)	steep1b_05km_MN	1	0	0	0	0	0	0	0	1	0	0	0	1	0	0	0	1	1	0	0	1	0	0	0	1	0	0	0	1	0	0	0	1	0	0	0	1	0
steep1b 0.5 km SD	Proportion of steeply sloping landforms, standard deviation of cell values in a 0.5 km-radius neighborhood	Topographic Landforms	CURRENT	Replaces steep1.	steep1b	0.5 km	standard deviation	0	0.5	proportion (%)	steep1b_05km_SD	1	0	0	0	0	0	0	0	1	0	0	0	1	0	0	0	1	0	0	0	1	1	0	0	1	0	0	0	1	0	0	0	1	0	0	0	1	0
steep1b 1.0 km MN	Proportion of steeply sloping landforms, mean of cell values in a 1.0 km-radius neighborhood	Topographic Landforms	CURRENT	Replaces steep1.	steep1b	1.0 km	mean	0	0.98731	proportion (%)	steep1b_1km_MN	1	1	0	0	0	0	0	0	1	0	0	0	1	0	0	0	1	0	0	0	1	0	0	0	1	1	0	0	1	0	0	0	1	0	0	0	1	1
steep1b 1.0 km SD	Proportion of steeply sloping landforms, standard deviation of cell values in a 1.0 km-radius neighborhood	Topographic Landforms	CURRENT	Replaces steep1.	steep1b	1.0 km	standard deviation	0	0.5	proportion (%)	steep1b_1km_SD	1	0	0	0	0	0	0	0	1	0	0	0	1	0	0	0	1	0	0	0	1	0	0	0	1	1	1	1	1	0	0	0	1	0	0	0	1	1
steep1b 2.0 km MN	Proportion of steeply sloping landforms, mean of cell values in a 2.0 km-radius neighborhood	Topographic Landforms	CURRENT	Replaces steep1.	steep1b	2.0 km	mean	0	1	proportion (%)	steep1b_2km_MN	1	0	0	0	0	0	0	0	1	0	0	0	1	0	0	0	1	0	0	0	1	0	0	0	1	0	0	0	1	0	0	0	1	0	0	0	1	0
steep1b 2.0 km SD	Proportion of steeply sloping landforms, standard deviation of cell values in a 2.0 km-radius neighborhood	Topographic Landforms	CURRENT	Replaces steep1.	steep1b	2.0 km	standard deviation	0	0.476535	proportion (%)	steep1b_2km_SD	1	0	0	0	0	0	0	0	1	1	0	0	1	0	0	0	1	0	0	0	1	0	0	0	1	0	0	0	1	1	1	1	1	0	0	0	1	0
steep1b 3.2 km MN	Proportion of steeply sloping landforms, mean of cell values in a 3.2 km-radius neighborhood	Topographic Landforms	CURRENT	Replaces steep1.	steep1b	3.2 km	mean	0	0.87915	proportion (%)	steep1b_2mi_MN	1	0	0	0	0	0	0	0	1	0	0	0	1	0	0	0	1	0	0	0	1	0	0	0	1	0	0	0	1	0	0	0	1	0	0	0	1	0
steep1b 3.2 km SD	Proportion of steeply sloping landforms, standard deviation of cell values in a 3.2 km-radius neighborhood	Topographic Landforms	CURRENT	Replaces steep1.	steep1b	3.2 km	standard deviation	0	0.471405	proportion (%)	steep1b_2mi_SD	1	0	0	0	0	0	0	0	1	0	0	0	1	0	0	0	1	0	0	0	1	0	0	0	1	0	0	0	1	0	0	0	1	0	0	0	1	0
steep1b 6.4 km MN	Proportion of steeply sloping landforms, mean of cell values in a 6.4 km-radius neighborhood	Topographic Landforms	CURRENT	Replaces steep1.	steep1b	6.4 km	mean	0	0.826107	proportion (%)	steep1b_4mi_MN	1	0	0	0	0	0	0	0	1	0	0	0	1	0	0	0	1	0	0	0	1	0	0	0	1	0	0	0	1	0	0	0	1	0	0	0	1	0
steep1b 6.4 km SD	Proportion of steeply sloping landforms, standard deviation of cell values in a 6.4 km-radius neighborhood	Topographic Landforms	CURRENT	Replaces steep1.	steep1b	6.4 km	standard deviation	0	0.453248	proportion (%)	steep1b_4mi_SD	1	0	0	0	0	0	0	0	1	0	0	0	1	0	0	0	1	0	0	0	1	0	0	0	1	0	0	0	1	0	0	0	1	0	0	0	1	0
TPI_canyon1 0.12 km MN	Proportion of canyon/valley landforms, mean of values within a 0.12 km cell	Topographic Landforms	CURRENT		TPI_canyon1	0.12 km	mean	0	1	proportion (%)	TPI_canyon1_120m_MN	1	0	0	0	0	0	0	0	1	0	0	0	0	0	0	0	1	0	0	0	1	0	0	0	0	0	0	0	0	0	0	0	1	0	0	0	0	0
TPI_canyon1 0.5 km MN	Proportion of canyon/valley landforms, mean of cell values in a 0.5 km-radius neighborhood	Topographic Landforms	CURRENT		TPI_canyon1	0.5 km	mean	0	1	proportion (%)	TPI_canyon1_05km_MN	1	0	0	0	0	0	0	0	1	0	0	0	0	0	0	0	1	0	0	0	1	0	0	0	0	0	0	0	0	0	0	0	1	0	0	0	0	0
TPI_canyon1 0.5 km SD	Proportion of canyon/valley landforms, standard deviation of cell values in a 0.5 km-radius neighborhood	Topographic Landforms	CURRENT		TPI_canyon1	0.5 km	standard deviation	0	0.5	proportion (%)	TPI_canyon1_05km_SD	1	0	0	0	0	0	0	0	1	0	0	0	0	0	0	0	1	1	1	1	1	0	0	0	0	0	0	0	0	0	0	0	1	0	0	0	0	0
TPI_canyon1 1.0 km MN	Proportion of canyon/valley landforms, mean of cell values in a 1.0 km-radius neighborhood	Topographic Landforms	CURRENT		TPI_canyon1	1.0 km	mean	0	1	proportion (%)	TPI_canyon1_1km_MN	1	0	0	0	0	0	0	0	1	0	0	0	0	0	0	0	1	0	0	0	1	1	1	1	0	0	0	0	0	0	0	0	1	0	0	0	0	0
TPI_canyon1 1.0 km SD	Proportion of canyon/valley landforms, standard deviation of cell values in a 1.0 km-radius neighborhood	Topographic Landforms	CURRENT		TPI_canyon1	1.0 km	standard deviation	0	0.5	proportion (%)	TPI_canyon1_1km_SD	1	1	1	0	0	0	0	0	1	0	0	0	0	0	0	0	1	0	0	0	1	0	0	0	0	0	0	0	0	0	0	0	1	0	0	0	0	0
TPI_canyon1 2.0 km MN	Proportion of canyon/valley landforms, mean of cell values in a 2.0 km-radius neighborhood	Topographic Landforms	CURRENT		TPI_canyon1	2.0 km	mean	0	1	proportion (%)	TPI_canyon1_2km_MN	1	0	0	0	0	0	0	0	1	0	0	0	0	0	0	0	1	0	0	0	1	0	0	0	0	0	0	0	0	0	0	0	1	1	1	0	0	0
TPI_canyon1 2.0 km SD	Proportion of canyon/valley landforms, standard deviation of cell values in a 2.0 km-radius neighborhood	Topographic Landforms	CURRENT		TPI_canyon1	2.0 km	standard deviation	0	0.5	proportion (%)	TPI_canyon1_2km_SD	1	0	0	0	0	0	0	0	1	0	0	0	0	0	0	0	1	0	0	0	1	0	0	0	0	0	0	0	0	0	0	0	1	1	0	0	0	0
TPI_canyon1 3.2 km MN	Proportion of canyon/valley landforms, mean of cell values in a 3.2 km-radius neighborhood	Topographic Landforms	CURRENT		TPI_canyon1	3.2 km	mean	0	0.874618	proportion (%)	TPI_canyon1_2mi_MN	1	0	0	0	0	0	0	0	1	0	0	0	0	0	0	0	1	0	0	0	1	0	0	0	0	0	0	0	0	0	0	0	1	0	0	0	0	0
TPI_canyon1 3.2 km SD	Proportion of canyon/valley landforms, standard deviation of cell values in a 3.2 km-radius neighborhood	Topographic Landforms	CURRENT		TPI_canyon1	3.2 km	standard deviation	0	0.5	proportion (%)	TPI_canyon1_2mi_SD	1	0	0	0	0	0	0	0	1	1	0	0	0	0	0	0	1	0	0	0	1	0	0	0	0	0	0	0	0	0	0	0	1	0	0	0	0	0
TPI_canyon1 6.4 km MN	Proportion of canyon/valley landforms, mean of cell values in a 6.4 km-radius neighborhood	Topographic Landforms	CURRENT		TPI_canyon1	6.4 km	mean	0	0.642974	proportion (%)	TPI_canyon1_4mi_MN	1	0	0	0	0	0	0	0	1	0	0	0	0	0	0	0	1	0	0	0	1	0	0	0	0	0	0	0	0	0	0	0	1	0	0	0	0	0
TPI_canyon1 6.4 km SD	Proportion of canyon/valley landforms, standard deviation of cell values in a 6.4 km-radius neighborhood	Topographic Landforms	CURRENT		TPI_canyon1	6.4 km	standard deviation	0	0.5	proportion (%)	TPI_canyon1_4mi_SD	1	0	0	0	0	0	0	0	1	0	0	0	0	0	0	0	1	0	0	0	1	0	0	0	0	0	0	0	0	0	0	0	1	0	0	0	0	0
TPI_cliff1 0.12 km MN	Proportion of cliff/ridge landforms, mean of values within a 0.12 km cell	Topographic Landforms	CURRENT		TPI_cliff1	0.12 km	mean	0	1	proportion (%)	TPI_cliff1_120m_MN	1	0	0	0	0	0	0	0	1	0	0	0	0	0	0	0	1	0	0	0	1	0	0	0	0	0	0	0	0	0	0	0	1	0	0	0	0	0
TPI_cliff1 0.5 km MN	Proportion of cliff/ridge landforms, mean of cell values in a 0.5 km-radius neighborhood	Topographic Landforms	CURRENT		TPI_cliff1	0.5 km	mean	0	1	proportion (%)	TPI_cliff1_05km_MN	1	0	0	0	0	0	0	0	1	0	0	0	0	0	0	0	1	0	0	0	1	0	0	0	0	0	0	0	0	0	0	0	1	1	0	0	0	0
TPI_cliff1 0.5 km SD	Proportion of cliff/ridge landforms, standard deviation of cell values in a 0.5 km-radius neighborhood	Topographic Landforms	CURRENT		TPI_cliff1	0.5 km	standard deviation	0	0.5	proportion (%)	TPI_cliff1_05km_SD	1	0	0	0	0	0	0	0	1	0	0	0	0	0	0	0	1	1	1	0	1	0	0	0	0	0	0	0	0	0	0	0	1	1	0	0	0	0
TPI_cliff1 1.0 km MN	Proportion of cliff/ridge landforms, mean of cell values in a 1.0 km-radius neighborhood	Topographic Landforms	CURRENT		TPI_cliff1	1.0 km	mean	0	1	proportion (%)	TPI_cliff1_1km_MN	1	0	0	0	0	0	0	0	1	0	0	0	0	0	0	0	1	0	0	0	1	0	0	0	0	0	0	0	0	0	0	0	1	0	0	0	0	0
TPI_cliff1 1.0 km SD	Proportion of cliff/ridge landforms, standard deviation of cell values in a 1.0 km-radius neighborhood	Topographic Landforms	CURRENT		TPI_cliff1	1.0 km	standard deviation	0	0.5	proportion (%)	TPI_cliff1_1km_SD	1	1	0	0	0	0	0	0	1	0	0	0	0	0	0	0	1	0	0	0	1	1	1	1	0	0	0	0	0	0	0	0	1	0	0	0	0	0
TPI_cliff1 2.0 km MN	Proportion of cliff/ridge landforms, mean of cell values in a 2.0 km-radius neighborhood	Topographic Landforms	CURRENT		TPI_cliff1	2.0 km	mean	0	1	proportion (%)	TPI_cliff1_2km_MN	1	0	0	0	0	0	0	0	1	0	0	0	0	0	0	0	1	0	0	0	1	0	0	0	0	0	0	0	0	0	0	0	1	0	0	0	0	0
TPI_cliff1 2.0 km SD	Proportion of cliff/ridge landforms, standard deviation of cell values in a 2.0 km-radius neighborhood	Topographic Landforms	CURRENT		TPI_cliff1	2.0 km	standard deviation	0	0.5	proportion (%)	TPI_cliff1_2km_SD	1	0	0	0	0	0	0	0	1	1	0	0	0	0	0	0	1	0	0	0	1	0	0	0	0	0	0	0	0	0	0	0	1	0	0	0	0	0
TPI_cliff1 3.2 km MN	Proportion of cliff/ridge landforms, mean of cell values in a 3.2 km-radius neighborhood	Topographic Landforms	CURRENT		TPI_cliff1	3.2 km	mean	0	1	proportion (%)	TPI_cliff1_2mi_MN	1	0	0	0	0	0	0	0	1	0	0	0	0	0	0	0	1	0	0	0	1	0	0	0	0	0	0	0	0	0	0	0	1	0	0	0	0	0
TPI_cliff1 3.2 km SD	Proportion of cliff/ridge landforms, standard deviation of cell values in a 3.2 km-radius neighborhood	Topographic Landforms	CURRENT		TPI_cliff1	3.2 km	standard deviation	0	0.5	proportion (%)	TPI_cliff1_2mi_SD	1	0	0	0	0	0	0	0	1	0	0	0	0	0	0	0	1	0	0	0	1	0	0	0	0	0	0	0	0	0	0	0	1	0	0	0	0	0
TPI_cliff1 6.4 km MN	Proportion of cliff/ridge landforms, mean of cell values in a 6.4 km-radius neighborhood	Topographic Landforms	CURRENT		TPI_cliff1	6.4 km	mean	0	0.572007	proportion (%)	TPI_cliff1_4mi_MN	1	0	0	0	0	0	0	0	1	0	0	0	0	0	0	0	1	0	0	0	1	0	0	0	0	0	0	0	0	0	0	0	1	0	0	0	0	0
TPI_cliff1 6.4 km SD	Proportion of cliff/ridge landforms, standard deviation of cell values in a 6.4 km-radius neighborhood	Topographic Landforms	CURRENT		TPI_cliff1	6.4 km	standard deviation	0	0.5	proportion (%)	TPI_cliff1_4mi_SD	1	0	0	0	0	0	0	0	1	0	0	0	0	0	0	0	1	0	0	0	1	0	0	0	0	0	0	0	0	0	0	0	1	0	0	0	0	0
GPP1c 0.12 km MN	Gross Primary Production (GPP) for May-June, mean of values within a 0.12 km cell	Vegetation Indices	DEPRECATED	No data values present in some regions. Replaced by GPP1d.	GPP1c	0.12 km	mean	0	1181.97	kilograms-Carbon (kg-C) / square meter (m2)	GPP1c_120m_MN	1	0	0	0	1	1	0	0	0	0	0	0	1	0	0	0	0	0	0	0	0	0	0	0	0	0	0	0	1	0	0	0	1	0	0	0	1	0
GPP1c 0.5 km MN	Gross Primary Production (GPP) for May-June, mean of cell values in a 0.5 km-radius neighborhood	Vegetation Indices	DEPRECATED	No data values present in some regions. Replaced by GPP1d.	GPP1c	0.5 km	mean	0	1174.19	kilograms-Carbon (kg-C) / square meter (m2)	GPP1c_05km_MN	1	0	0	0	1	1	0	0	0	0	0	0	1	0	0	0	0	0	0	0	0	0	0	0	0	0	0	0	1	0	0	0	1	0	0	0	1	1
GPP1c 0.5 km SD	Gross Primary Production (GPP) for May-June, standard deviation of cell values in a 0.5 km-radius neighborhood	Vegetation Indices	DEPRECATED	No data values present in some regions. Replaced by GPP1d.	GPP1c	0.5 km	standard deviation	0	398.423	kilograms-Carbon (kg-C) / square meter (m2)	GPP1c_05km_SD	1	0	0	0	1	0	0	0	0	0	0	0	1	1	1	0	0	0	0	0	0	0	0	0	1	1	0	0	1	0	0	0	1	0	0	0	1	1
GPP1c 1.0 km MN	Gross Primary Production (GPP) for May-June, mean of cell values in a 1.0 km-radius neighborhood	Vegetation Indices	DEPRECATED	No data values present in some regions. Replaced by GPP1d.	GPP1c	1.0 km	mean	0	1161.56	kilograms-Carbon (kg-C) / square meter (m2)	GPP1c_1km_MN	1	0	0	0	1	0	0	0	0	0	0	0	1	0	0	0	0	0	0	0	0	0	0	0	0	0	0	0	1	0	0	0	1	0	0	0	1	0
GPP1c 1.0 km SD	Gross Primary Production (GPP) for May-June, standard deviation of cell values in a 1.0 km-radius neighborhood	Vegetation Indices	DEPRECATED	No data values present in some regions. Replaced by GPP1d.	GPP1c	1.0 km	standard deviation	0	403.486	kilograms-Carbon (kg-C) / square meter (m2)	GPP1c_1km_SD	1	0	0	0	1	0	0	0	0	0	0	0	1	0	0	0	0	0	0	0	0	0	0	0	1	0	0	0	1	0	0	0	1	0	0	0	1	0
GPP1c 2.0 km MN	Gross Primary Production (GPP) for May-June, mean of cell values in a 2.0 km-radius neighborhood	Vegetation Indices	DEPRECATED	No data values present in some regions. Replaced by GPP1d.	GPP1c	2.0 km	mean	0	1151.98	kilograms-Carbon (kg-C) / square meter (m2)	GPP1c_2km_MN	1	0	0	0	1	0	0	0	0	0	0	0	1	1	0	0	0	0	0	0	0	0	0	0	0	0	0	0	1	1	0	0	1	1	0	0	1	0
GPP1c 2.0 km SD	Gross Primary Production (GPP) for May-June, standard deviation of cell values in a 2.0 km-radius neighborhood	Vegetation Indices	DEPRECATED	No data values present in some regions. Replaced by GPP1d.	GPP1c	2.0 km	standard deviation	0	423.253	kilograms-Carbon (kg-C) / square meter (m2)	GPP1c_2km_SD	1	0	0	0	1	0	0	0	0	0	0	0	1	0	0	0	0	0	0	0	0	0	0	0	1	0	0	0	1	0	0	0	1	1	1	0	1	0
GPP1c 3.2 km MN	Gross Primary Production (GPP) for May-June, mean of cell values in a 3.2 km-radius neighborhood	Vegetation Indices	DEPRECATED	No data values present in some regions. Replaced by GPP1d.	GPP1c	3.2 km	mean	0	1096.82	kilograms-Carbon (kg-C) / square meter (m2)	GPP1c_2mi_MN	1	1	0	0	1	0	0	0	0	0	0	0	1	0	0	0	0	0	0	0	0	0	0	0	0	0	0	0	1	0	0	0	1	0	0	0	1	0
GPP1c 3.2 km SD	Gross Primary Production (GPP) for May-June, standard deviation of cell values in a 3.2 km-radius neighborhood	Vegetation Indices	DEPRECATED	No data values present in some regions. Replaced by GPP1d.	GPP1c	3.2 km	standard deviation	0	384.533	kilograms-Carbon (kg-C) / square meter (m2)	GPP1c_2mi_SD	1	0	0	0	1	0	0	0	0	0	0	0	1	0	0	0	0	0	0	0	0	0	0	0	1	0	0	0	1	0	0	0	1	0	0	0	1	0
GPP1c 6.4 km MN	Gross Primary Production (GPP) for May-June, mean of cell values in a 6.4 km-radius neighborhood	Vegetation Indices	DEPRECATED	No data values present in some regions. Replaced by GPP1d.	GPP1c	6.4 km	mean	0	975.944	kilograms-Carbon (kg-C) / square meter (m2)	GPP1c_4mi_MN	1	0	0	0	1	0	0	0	0	0	0	0	1	0	0	0	0	0	0	0	0	0	0	0	0	0	0	0	1	0	0	0	1	0	0	0	1	0
GPP1c 6.4 km SD	Gross Primary Production (GPP) for May-June, standard deviation of cell values in a 6.4 km-radius neighborhood	Vegetation Indices	DEPRECATED	No data values present in some regions. Replaced by GPP1d.	GPP1c	6.4 km	standard deviation	0	375.295	kilograms-Carbon (kg-C) / square meter (m2)	GPP1c_4mi_SD	1	0	0	0	1	0	0	0	0	0	0	0	1	0	0	0	0	0	0	0	0	0	0	0	1	0	0	0	1	0	0	0	1	0	0	0	1	0
GPP1d 0.12 km MN	Gross Primary Production (GPP) for May-June, mean of values within a 0.12 km cell	Vegetation Indices	CURRENT	Replaces GPP1c.	GPP1d	0.12 km	mean	0	1181.97	kilograms-Carbon (kg-C) / square meter (m2)	GPP1d_120m_MN	0	0	0	0	0	0	0	0	1	0	0	0	0	0	0	0	1	1	0	0	1	0	0	0	0	0	0	0	0	0	0	0	0	0	0	0	0	0
GPP1d 0.5 km MN	Gross Primary Production (GPP) for May-June, mean of cell values in a 0.5 km-radius neighborhood	Vegetation Indices	CURRENT	Replaces GPP1c.	GPP1d	0.5 km	mean	0	1174.19	kilograms-Carbon (kg-C) / square meter (m2)	GPP1d_05km_MN	0	0	0	0	0	0	0	0	1	0	0	0	0	0	0	0	1	0	0	0	1	0	0	0	0	0	0	0	0	0	0	0	0	0	0	0	0	0
GPP1d 0.5 km SD	Gross Primary Production (GPP) for May-June, standard deviation of cell values in a 0.5 km-radius neighborhood	Vegetation Indices	CURRENT	Replaces GPP1c.	GPP1d	0.5 km	standard deviation	0	398.423	kilograms-Carbon (kg-C) / square meter (m2)	GPP1d_05km_SD	0	0	0	0	0	0	0	0	1	1	1	0	0	0	0	0	1	0	0	0	1	0	0	0	0	0	0	0	0	0	0	0	0	0	0	0	0	0
GPP1d 1.0 km MN	Gross Primary Production (GPP) for May-June, mean of cell values in a 1.0 km-radius neighborhood	Vegetation Indices	CURRENT	Replaces GPP1c.	GPP1d	1.0 km	mean	0	1161.56	kilograms-Carbon (kg-C) / square meter (m2)	GPP1d_1km_MN	0	0	0	0	0	0	0	0	1	0	0	0	0	0	0	0	1	0	0	0	1	1	1	0	0	0	0	0	0	0	0	0	0	0	0	0	0	0
GPP1d 1.0 km SD	Gross Primary Production (GPP) for May-June, standard deviation of cell values in a 1.0 km-radius neighborhood	Vegetation Indices	CURRENT	Replaces GPP1c.	GPP1d	1.0 km	standard deviation	0	403.486	kilograms-Carbon (kg-C) / square meter (m2)	GPP1d_1km_SD	0	0	0	0	0	0	0	0	1	0	0	0	0	0	0	0	1	0	0	0	1	0	0	0	0	0	0	0	0	0	0	0	0	0	0	0	0	0
GPP1d 2.0 km MN	Gross Primary Production (GPP) for May-June, mean of cell values in a 2.0 km-radius neighborhood	Vegetation Indices	CURRENT	Replaces GPP1c.	GPP1d	2.0 km	mean	0	1151.98	kilograms-Carbon (kg-C) / square meter (m2)	GPP1d_2km_MN	0	0	0	0	0	0	0	0	1	0	0	0	0	0	0	0	1	0	0	0	1	0	0	0	0	0	0	0	0	0	0	0	0	0	0	0	0	0
GPP1d 2.0 km SD	Gross Primary Production (GPP) for May-June, standard deviation of cell values in a 2.0 km-radius neighborhood	Vegetation Indices	CURRENT	Replaces GPP1c.	GPP1d	2.0 km	standard deviation	0	423.253	kilograms-Carbon (kg-C) / square meter (m2)	GPP1d_2km_SD	0	0	0	0	0	0	0	0	1	0	0	0	0	0	0	0	1	0	0	0	1	0	0	0	0	0	0	0	0	0	0	0	0	0	0	0	0	0
GPP1d 3.2 km MN	Gross Primary Production (GPP) for May-June, mean of cell values in a 3.2 km-radius neighborhood	Vegetation Indices	CURRENT	Replaces GPP1c.	GPP1d	3.2 km	mean	0	1096.82	kilograms-Carbon (kg-C) / square meter (m2)	GPP1d_2mi_MN	0	0	0	0	0	0	0	0	1	0	0	0	0	0	0	0	1	0	0	0	1	0	0	0	0	0	0	0	0	0	0	0	0	0	0	0	0	0
GPP1d 3.2 km SD	Gross Primary Production (GPP) for May-June, standard deviation of cell values in a 3.2 km-radius neighborhood	Vegetation Indices	CURRENT	Replaces GPP1c.	GPP1d	3.2 km	standard deviation	0	384.533	kilograms-Carbon (kg-C) / square meter (m2)	GPP1d_2mi_SD	0	0	0	0	0	0	0	0	1	0	0	0	0	0	0	0	1	0	0	0	1	0	0	0	0	0	0	0	0	0	0	0	0	0	0	0	0	0
GPP1d 6.4 km MN	Gross Primary Production (GPP) for May-June, mean of cell values in a 6.4 km-radius neighborhood	Vegetation Indices	CURRENT	Replaces GPP1c.	GPP1d	6.4 km	mean	0	975.944	kilograms-Carbon (kg-C) / square meter (m2)	GPP1d_4mi_MN	0	0	0	0	0	0	0	0	1	0	0	0	0	0	0	0	1	0	0	0	1	0	0	0	0	0	0	0	0	0	0	0	0	0	0	0	0	0
GPP1d 6.4 km SD	Gross Primary Production (GPP) for May-June, standard deviation of cell values in a 6.4 km-radius neighborhood	Vegetation Indices	CURRENT	Replaces GPP1c.	GPP1d	6.4 km	standard deviation	0	375.295	kilograms-Carbon (kg-C) / square meter (m2)	GPP1d_4mi_SD	0	0	0	0	0	0	0	0	1	0	0	0	0	0	0	0	1	0	0	0	1	0	0	0	0	0	0	0	0	0	0	0	0	0	0	0	0	0
NDVI1b 0.12 km MN	Normalized Difference Vegetation Index (NDVI) for May-June, mean of values within a 0.12 km cell	Vegetation Indices	DEPRECATED	No data values present in some regions. Replaced by NDVI1c.	NDVI1b	0.12 km	mean	-0.2	0.9846	NDVI	NDVI1b_120m_MN	1	0	0	0	1	0	0	0	0	0	0	0	1	0	0	0	0	0	0	0	0	0	0	0	1	0	0	0	1	0	0	0	1	1	0	0	1	1
NDVI1b 0.5 km MN	Normalized Difference Vegetation Index (NDVI) for May-June, mean of cell values in a 0.5 km-radius neighborhood	Vegetation Indices	DEPRECATED	No data values present in some regions. Replaced by NDVI1c.	NDVI1b	0.5 km	mean	-0.2	0.9846	NDVI	NDVI1b_05km_MN	1	0	0	0	1	1	1	0	0	0	0	0	1	0	0	0	0	0	0	0	0	0	0	0	1	1	1	0	1	0	0	0	1	0	0	0	1	0
NDVI1b 0.5 km SD	Normalized Difference Vegetation Index (NDVI) for May-June, standard deviation of cell values in a 0.5 km-radius neighborhood	Vegetation Indices	DEPRECATED	No data values present in some regions. Replaced by NDVI1c.	NDVI1b	0.5 km	standard deviation	0	0.5656	NDVI	NDVI1b_05km_SD	1	0	0	0	1	1	0	0	0	0	0	0	1	1	1	0	0	0	0	0	0	0	0	0	1	0	0	0	1	0	0	0	1	1	1	0	1	1
NDVI1b 1.0 km MN	Normalized Difference Vegetation Index (NDVI) for May-June, mean of cell values in a 1.0 km-radius neighborhood	Vegetation Indices	DEPRECATED	No data values present in some regions. Replaced by NDVI1c.	NDVI1b	1.0 km	mean	-0.2	0.9846	NDVI	NDVI1b_1km_MN	1	0	0	0	1	0	0	0	0	0	0	0	1	1	1	1	0	0	0	0	0	0	0	0	1	0	0	0	1	0	0	0	1	0	0	0	1	0
NDVI1b 1.0 km SD	Normalized Difference Vegetation Index (NDVI) for May-June, standard deviation of cell values in a 1.0 km-radius neighborhood	Vegetation Indices	DEPRECATED	No data values present in some regions. Replaced by NDVI1c.	NDVI1b	1.0 km	standard deviation	0	0.540573	NDVI	NDVI1b_1km_SD	1	0	0	0	1	0	0	0	0	0	0	0	1	0	0	0	0	0	0	0	0	0	0	0	1	1	1	0	1	0	0	0	1	0	0	0	1	0
NDVI1b 2.0 km MN	Normalized Difference Vegetation Index (NDVI) for May-June, mean of cell values in a 2.0 km-radius neighborhood	Vegetation Indices	DEPRECATED	No data values present in some regions. Replaced by NDVI1c.	NDVI1b	2.0 km	mean	-0.2	0.927248	NDVI	NDVI1b_2km_MN	1	1	0	0	1	0	0	0	0	0	0	0	1	0	0	0	0	0	0	0	0	0	0	0	1	0	0	0	1	0	0	0	1	0	0	0	1	0
NDVI1b 2.0 km SD	Normalized Difference Vegetation Index (NDVI) for May-June, standard deviation of cell values in a 2.0 km-radius neighborhood	Vegetation Indices	DEPRECATED	No data values present in some regions. Replaced by NDVI1c.	NDVI1b	2.0 km	standard deviation	0	0.447992	NDVI	NDVI1b_2km_SD	1	0	0	0	1	0	0	0	0	0	0	0	1	0	0	0	0	0	0	0	0	0	0	0	1	0	0	0	1	0	0	0	1	0	0	0	1	0
NDVI1b 3.2 km MN	Normalized Difference Vegetation Index (NDVI) for May-June, mean of cell values in a 3.2 km-radius neighborhood	Vegetation Indices	DEPRECATED	No data values present in some regions. Replaced by NDVI1c.	NDVI1b	3.2 km	mean	-0.2	0.927248	NDVI	NDVI1b_2mi_MN	1	0	0	0	1	0	0	0	0	0	0	0	1	0	0	0	0	0	0	0	0	0	0	0	1	0	0	0	1	0	0	0	1	0	0	0	1	0
NDVI1b 3.2 km SD	Normalized Difference Vegetation Index (NDVI) for May-June, standard deviation of cell values in a 3.2 km-radius neighborhood	Vegetation Indices	DEPRECATED	No data values present in some regions. Replaced by NDVI1c.	NDVI1b	3.2 km	standard deviation	0	0.434392	NDVI	NDVI1b_2mi_SD	1	0	0	0	1	0	0	0	0	0	0	0	1	0	0	0	0	0	0	0	0	0	0	0	1	0	0	0	1	0	0	0	1	0	0	0	1	0
NDVI1b 6.4 km MN	Normalized Difference Vegetation Index (NDVI) for May-June, mean of cell values in a 6.4 km-radius neighborhood	Vegetation Indices	DEPRECATED	No data values present in some regions. Replaced by NDVI1c.	NDVI1b	6.4 km	mean	-0.194204	0.927248	NDVI	NDVI1b_4mi_MN	1	0	0	0	1	0	0	0	0	0	0	0	1	0	0	0	0	0	0	0	0	0	0	0	1	0	0	0	1	1	1	1	1	0	0	0	1	0
NDVI1b 6.4 km SD	Normalized Difference Vegetation Index (NDVI) for May-June, standard deviation of cell values in a 6.4 km-radius neighborhood	Vegetation Indices	DEPRECATED	No data values present in some regions. Replaced by NDVI1c.	NDVI1b	6.4 km	standard deviation	0	0.42552	NDVI	NDVI1b_4mi_SD	1	0	0	0	1	0	0	0	0	0	0	0	1	0	0	0	0	0	0	0	0	0	0	0	1	0	0	0	1	0	0	0	1	0	0	0	1	0
NDVI1c 0.12 km MN	Normalized Difference Vegetation Index (NDVI) for May-June, mean of values within a 0.12 km cell	Vegetation Indices	CURRENT	Replaces NDVI1b.	NDVI1c	0.12 km	mean	-0.2	0.9846	NDVI	NDVI1c_120m_MN	0	0	0	0	0	0	0	0	1	0	0	0	0	0	0	0	1	0	0	0	1	0	0	0	0	0	0	0	0	0	0	0	0	0	0	0	0	0
NDVI1c 0.5 km MN	Normalized Difference Vegetation Index (NDVI) for May-June, mean of cell values in a 0.5 km-radius neighborhood	Vegetation Indices	CURRENT	Replaces NDVI1b.	NDVI1c	0.5 km	mean	-0.2	0.9846	NDVI	NDVI1c_05km_MN	0	0	0	0	0	0	0	0	1	0	0	0	0	0	0	0	1	0	0	0	1	0	0	0	0	0	0	0	0	0	0	0	0	0	0	0	0	0
NDVI1c 0.5 km SD	Normalized Difference Vegetation Index (NDVI) for May-June, standard deviation of cell values in a 0.5 km-radius neighborhood	Vegetation Indices	CURRENT	Replaces NDVI1b.	NDVI1c	0.5 km	standard deviation	0	0.5656	NDVI	NDVI1c_05km_SD	0	0	0	0	0	0	0	0	1	1	1	0	0	0	0	0	1	1	1	0	1	1	1	0	0	0	0	0	0	0	0	0	0	0	0	0	0	0
NDVI1c 1.0 km MN	Normalized Difference Vegetation Index (NDVI) for May-June, mean of cell values in a 1.0 km-radius neighborhood	Vegetation Indices	CURRENT	Replaces NDVI1b.	NDVI1c	1.0 km	mean	-0.2	0.9846	NDVI	NDVI1c_1km_MN	0	0	0	0	0	0	0	0	1	0	0	0	0	0	0	0	1	0	0	0	1	0	0	0	0	0	0	0	0	0	0	0	0	0	0	0	0	0
NDVI1c 1.0 km SD	Normalized Difference Vegetation Index (NDVI) for May-June, standard deviation of cell values in a 1.0 km-radius neighborhood	Vegetation Indices	CURRENT	Replaces NDVI1b.	NDVI1c	1.0 km	standard deviation	0	0.540573	NDVI	NDVI1c_1km_SD	0	0	0	0	0	0	0	0	1	0	0	0	0	0	0	0	1	0	0	0	1	0	0	0	0	0	0	0	0	0	0	0	0	0	0	0	0	0
NDVI1c 2.0 km MN	Normalized Difference Vegetation Index (NDVI) for May-June, mean of cell values in a 2.0 km-radius neighborhood	Vegetation Indices	CURRENT	Replaces NDVI1b.	NDVI1c	2.0 km	mean	-0.2	0.927248	NDVI	NDVI1c_2km_MN	0	0	0	0	0	0	0	0	1	0	0	0	0	0	0	0	1	0	0	0	1	0	0	0	0	0	0	0	0	0	0	0	0	0	0	0	0	0
NDVI1c 2.0 km SD	Normalized Difference Vegetation Index (NDVI) for May-June, standard deviation of cell values in a 2.0 km-radius neighborhood	Vegetation Indices	CURRENT	Replaces NDVI1b.	NDVI1c	2.0 km	standard deviation	0	0.447992	NDVI	NDVI1c_2km_SD	0	0	0	0	0	0	0	0	1	0	0	0	0	0	0	0	1	0	0	0	1	0	0	0	0	0	0	0	0	0	0	0	0	0	0	0	0	0
NDVI1c 3.2 km MN	Normalized Difference Vegetation Index (NDVI) for May-June, mean of cell values in a 3.2 km-radius neighborhood	Vegetation Indices	CURRENT	Replaces NDVI1b.	NDVI1c	3.2 km	mean	-0.2	0.927248	NDVI	NDVI1c_2mi_MN	0	0	0	0	0	0	0	0	1	0	0	0	0	0	0	0	1	0	0	0	1	0	0	0	0	0	0	0	0	0	0	0	0	0	0	0	0	0
NDVI1c 3.2 km SD	Normalized Difference Vegetation Index (NDVI) for May-June, standard deviation of cell values in a 3.2 km-radius neighborhood	Vegetation Indices	CURRENT	Replaces NDVI1b.	NDVI1c	3.2 km	standard deviation	0	0.434392	NDVI	NDVI1c_2mi_SD	0	0	0	0	0	0	0	0	1	0	0	0	0	0	0	0	1	0	0	0	1	0	0	0	0	0	0	0	0	0	0	0	0	0	0	0	0	0
NDVI1c 6.4 km MN	Normalized Difference Vegetation Index (NDVI) for May-June, mean of cell values in a 6.4 km-radius neighborhood	Vegetation Indices	CURRENT	Replaces NDVI1b.	NDVI1c	6.4 km	mean	-0.194204	0.927248	NDVI	NDVI1c_4mi_MN	0	0	0	0	0	0	0	0	1	0	0	0	0	0	0	0	1	0	0	0	1	0	0	0	0	0	0	0	0	0	0	0	0	0	0	0	0	0
NDVI1c 6.4 km SD	Normalized Difference Vegetation Index (NDVI) for May-June, standard deviation of cell values in a 6.4 km-radius neighborhood	Vegetation Indices	CURRENT	Replaces NDVI1b.	NDVI1c	6.4 km	standard deviation	0	0.42552	NDVI	NDVI1c_4mi_SD	0	0	0	0	0	0	0	0	1	0	0	0	0	0	0	0	1	0	0	0	1	0	0	0	0	0	0	0	0	0	0	0	0	0	0	0	0	0
upliftoro1 2.0 km MN	Orographic uplift index for March-May, mean of cell values in a 2.0 km-radius neighborhood	Wind and Uplift Indices	DEPRECATED	Updated. Replaced by upliftoro1b.	upliftoro1	2.0 km	mean	0	1.5638	meters (m) / second (s)	upliftoro1_2km_MN	0	0	0	0	1	0	0	0	0	0	0	0	1	1	1	0	0	0	0	0	0	0	0	0	1	1	1	1	1	1	1	1	0	0	0	0	1	0
upliftoro1 3.2 km MN	Orographic uplift index for March-May, mean of cell values in a 3.2 km-radius neighborhood	Wind and Uplift Indices	DEPRECATED	Updated. Replaced by upliftoro1b.	upliftoro1	3.2 km	mean	0	1.47409	meters (m) / second (s)	upliftoro1_2mi_MN	0	0	0	0	1	0	0	0	0	0	0	0	1	0	0	0	0	0	0	0	0	0	0	0	1	0	0	0	1	0	0	0	0	0	0	0	1	0
upliftoro1 6.4 km MN	Orographic uplift index for March-May, mean of cell values in a 6.4 km-radius neighborhood	Wind and Uplift Indices	DEPRECATED	Updated. Replaced by upliftoro1b.	upliftoro1	6.4 km	mean	0	1.39469	meters (m) / second (s)	upliftoro1_4mi_MN	0	0	0	0	1	1	1	1	0	0	0	0	1	0	0	0	0	0	0	0	0	0	0	0	1	0	0	0	1	0	0	0	0	0	0	0	1	1
upliftoro1b 2.0 km MN	Orographic uplift index for March-May, mean of cell values in a 2.0 km-radius neighborhood	Wind and Uplift Indices	CURRENT	Replaces upliftoro1.	upliftoro1b	2.0 km	mean	0	1.54959	meters (m) / second (s)	upliftoro1b_2km_MN	1	0	0	0	0	0	0	0	1	0	0	0	0	0	0	0	1	1	1	0	1	1	1	0	0	0	0	0	0	0	0	0	1	0	0	0	0	0
upliftoro1b 3.2 km MN	Orographic uplift index for March-May, mean of cell values in a 3.2 km-radius neighborhood	Wind and Uplift Indices	CURRENT	Replaces upliftoro1.	upliftoro1b	3.2 km	mean	0	1.47574	meters (m) / second (s)	upliftoro1b_2mi_MN	1	1	1	1	0	0	0	0	1	0	0	0	0	0	0	0	1	0	0	0	1	0	0	0	0	0	0	0	0	0	0	0	1	0	0	0	0	0
upliftoro1b 6.4 km MN	Orographic uplift index for March-May, mean of cell values in a 6.4 km-radius neighborhood	Wind and Uplift Indices	CURRENT	Replaces upliftoro1.	upliftoro1b	6.4 km	mean	0	1.39891	meters (m) / second (s)	upliftoro1b_4mi_MN	1	0	0	0	0	0	0	0	1	1	0	0	0	0	0	0	1	0	0	0	1	0	0	0	0	0	0	0	0	0	0	0	1	1	1	0	0	0
upliftoro3 2.0 km MN	Orographic uplift index for March-May, mean of cell values in a 2.0 km-radius neighborhood	Wind and Uplift Indices	DEPRECATED	Updated. Replaced by upliftoro3b.	upliftoro3	2.0 km	mean	0	3.08407	meters (m) / second (s)	upliftoro3_2km_MN	0	0	0	0	1	0	0	0	0	0	0	0	1	1	0	0	0	0	0	0	0	0	0	0	1	1	0	0	1	1	0	0	0	0	0	0	1	0
upliftoro3 3.2 km MN	Orographic uplift index for March-May, mean of cell values in a 3.2 km-radius neighborhood	Wind and Uplift Indices	DEPRECATED	Updated. Replaced by upliftoro3b.	upliftoro3	3.2 km	mean	0	3.08407	meters (m) / second (s)	upliftoro3_2mi_MN	0	0	0	0	1	0	0	0	0	0	0	0	1	0	0	0	0	0	0	0	0	0	0	0	1	0	0	0	1	0	0	0	0	0	0	0	1	0
upliftoro3 6.4 km MN	Orographic uplift index for March-May, mean of cell values in a 6.4 km-radius neighborhood	Wind and Uplift Indices	DEPRECATED	Updated. Replaced by upliftoro3b.	upliftoro3	6.4 km	mean	0	1.33756	meters (m) / second (s)	upliftoro3_4mi_MN	0	0	0	0	1	0	0	0	0	0	0	0	1	0	0	0	0	0	0	0	0	0	0	0	1	0	0	0	1	0	0	0	0	0	0	0	1	1
upliftoro3b 2.0 km MN	Orographic uplift index for March-May, mean of cell values in a 2.0 km-radius neighborhood	Wind and Uplift Indices	DEPRECATED	Updated. Replaced by upliftoro3c.	upliftoro3b	2.0 km	mean	0	3.93888	meters (m) / second (s)	upliftoro3b_2km_MN	0	0	0	0	0	0	0	0	0	0	0	0	0	0	0	0	0	0	0	0	0	0	0	0	0	0	0	0	0	0	0	0	1	0	0	0	0	0
upliftoro3b 3.2 km MN	Orographic uplift index for March-May, mean of cell values in a 3.2 km-radius neighborhood	Wind and Uplift Indices	DEPRECATED	Updated. Replaced by upliftoro3c.	upliftoro3b	3.2 km	mean	0	3.93888	meters (m) / second (s)	upliftoro3b_2mi_MN	0	0	0	0	0	0	0	0	0	0	0	0	0	0	0	0	0	0	0	0	0	0	0	0	0	0	0	0	0	0	0	0	1	0	0	0	0	0
upliftoro3b 6.4 km MN	Orographic uplift index for March-May, mean of cell values in a 6.4 km-radius neighborhood	Wind and Uplift Indices	DEPRECATED	Updated. Replaced by upliftoro3c.	upliftoro3b	6.4 km	mean	0	1.32886	meters (m) / second (s)	upliftoro3b_4mi_MN	0	0	0	0	0	0	0	0	0	0	0	0	0	0	0	0	0	0	0	0	0	0	0	0	0	0	0	0	0	0	0	0	1	1	0	0	0	0
upliftoro3c 2.0 km MN	Orographic uplift index for March-May, mean of cell values in a 2.0 km-radius neighborhood	Wind and Uplift Indices	CURRENT	Replaces upliftoro3b.	upliftoro3c	2.0 km	mean	0	3.47958	meters (m) / second (s)	upliftoro3c_2km_MN	1	0	0	0	0	0	0	0	1	0	0	0	0	0	0	0	1	0	0	0	1	0	0	0	0	0	0	0	0	0	0	0	0	0	0	0	0	0
upliftoro3c 3.2 km MN	Orographic uplift index for March-May, mean of cell values in a 3.2 km-radius neighborhood	Wind and Uplift Indices	CURRENT	Replaces upliftoro3b.	upliftoro3c	3.2 km	mean	0	3.47958	meters (m) / second (s)	upliftoro3c_2mi_MN	1	1	0	0	0	0	0	0	1	0	0	0	0	0	0	0	1	0	0	0	1	0	0	0	0	0	0	0	0	0	0	0	0	0	0	0	0	0
upliftoro3c 6.4 km MN	Orographic uplift index for March-May, mean of cell values in a 6.4 km-radius neighborhood	Wind and Uplift Indices	CURRENT	Replaces upliftoro3b.	upliftoro3c	6.4 km	mean	0	1.33153	meters (m) / second (s)	upliftoro3c_4mi_MN	1	0	0	0	0	0	0	0	1	1	1	0	0	0	0	0	1	0	0	0	1	1	0	0	0	0	0	0	0	0	0	0	0	0	0	0	0	0
uplifttherm1 2.0 km MN	Thermal uplift index for March-May, mean of cell values in a 2.0 km-radius neighborhood	Wind and Uplift Indices	CURRENT		uplifttherm1	2.0 km	mean	3.30393	19.4754	meters (m) / second (s)	uplifttherm1_2km_MN	1	1	1	1	1	1	1	1	1	0	0	0	1	0	0	0	1	0	0	0	1	1	1	0	1	1	1	1	1	1	1	1	1	1	1	1	1	0
uplifttherm1 3.2 km MN	Thermal uplift index for March-May, mean of cell values in a 3.2 km-radius neighborhood	Wind and Uplift Indices	CURRENT		uplifttherm1	3.2 km	mean	3.30397	19.4754	meters (m) / second (s)	uplifttherm1_2mi_MN	1	0	0	0	1	0	0	0	1	0	0	0	1	0	0	0	1	0	0	0	1	0	0	0	1	0	0	0	1	0	0	0	1	0	0	0	1	1
uplifttherm1 6.4 km MN	Thermal uplift index for March-May, mean of cell values in a 6.4 km-radius neighborhood	Wind and Uplift Indices	CURRENT		uplifttherm1	6.4 km	mean	3.30402	19.4754	meters (m) / second (s)	uplifttherm1_4mi_MN	1	0	0	0	1	0	0	0	1	1	0	0	1	1	1	0	1	1	0	0	1	0	0	0	1	0	0	0	1	0	0	0	1	0	0	0	1	0
uplifttherm3 2.0 km MN	Thermal uplift index for March-May, mean of cell values in a 2.0 km-radius neighborhood	Wind and Uplift Indices	CURRENT		uplifttherm3	2.0 km	mean	3.64051	19.4482	meters (m) / second (s)	uplifttherm3_2km_MN	1	0	0	0	1	0	0	0	1	0	0	0	1	0	0	0	1	0	0	0	1	1	0	0	1	1	0	0	1	1	0	0	1	0	0	0	1	0
uplifttherm3 3.2 km MN	Thermal uplift index for March-May, mean of cell values in a 3.2 km-radius neighborhood	Wind and Uplift Indices	CURRENT		uplifttherm3	3.2 km	mean	3.73678	19.4241	meters (m) / second (s)	uplifttherm3_2mi_MN	1	0	0	0	1	0	0	0	1	1	1	1	1	1	0	0	1	0	0	0	1	0	0	0	1	0	0	0	1	0	0	0	1	0	0	0	1	0
uplifttherm3 6.4 km MN	Thermal uplift index for March-May, mean of cell values in a 6.4 km-radius neighborhood	Wind and Uplift Indices	CURRENT		uplifttherm3	6.4 km	mean	3.86491	19.3597	meters (m) / second (s)	uplifttherm3_4mi_MN	1	1	0	0	1	0	0	0	1	0	0	0	1	0	0	0	1	0	0	0	1	0	0	0	1	0	0	0	1	0	0	0	1	0	0	0	1	1
WPC1 0.12 km MN	Wind Power Class (WPC) at 50 m, mean of values within a 0.12 km cell	Wind and Uplift Indices	CURRENT		WPC1	0.12 km	mean	1	7	wind power class	WPC1_120m_MN	1	0	0	0	1	0	0	0	1	0	0	0	1	0	0	0	1	0	0	0	1	1	1	0	0	0	0	0	1	0	0	0	1	1	0	0	1	0
WPC1 0.12 km SD	Wind Power Class (WPC) at 50 m, standard deviation of values within a 0.12 km cell	Wind and Uplift Indices	CURRENT		WPC1	0.12 km	standard deviation	0	3	wind power class	WPC1_120m_SD	1	0	0	0	1	0	0	0	1	0	0	0	1	0	0	0	1	0	0	0	1	0	0	0	0	0	0	0	1	0	0	0	1	0	0	0	1	0
WPC1 0.5 km MN	Wind Power Class (WPC) at 50 m, mean of cell values in a 0.5 km-radius neighborhood	Wind and Uplift Indices	CURRENT		WPC1	0.5 km	mean	1	7	wind power class	WPC1_05km_MN	1	0	0	0	1	0	0	0	1	0	0	0	1	1	1	0	1	0	0	0	1	0	0	0	0	0	0	0	1	0	0	0	1	0	0	0	1	0
WPC1 0.5 km SD	Wind Power Class (WPC) at 50 m, standard deviation of cell values in a 0.5 km-radius neighborhood	Wind and Uplift Indices	CURRENT		WPC1	0.5 km	standard deviation	0	2.85174	wind power class	WPC1_05km_SD	1	0	0	0	1	0	0	0	1	0	0	0	1	1	1	1	1	0	0	0	1	0	0	0	0	0	0	0	1	0	0	0	1	1	1	1	1	0
WPC1 1.0 km MN	Wind Power Class (WPC) at 50 m, mean of cell values in a 1.0 km-radius neighborhood	Wind and Uplift Indices	CURRENT		WPC1	1.0 km	mean	1	7	wind power class	WPC1_1km_MN	1	0	0	0	1	1	1	0	1	0	0	0	1	0	0	0	1	0	0	0	1	0	0	0	0	0	0	0	1	0	0	0	1	0	0	0	1	0
WPC1 1.0 km SD	Wind Power Class (WPC) at 50 m, standard deviation of cell values in a 1.0 km-radius neighborhood	Wind and Uplift Indices	CURRENT		WPC1	1.0 km	standard deviation	0	2.86124	wind power class	WPC1_1km_SD	1	0	0	0	1	1	0	0	1	0	0	0	1	0	0	0	1	0	0	0	1	0	0	0	0	0	0	0	1	1	1	0	1	0	0	0	1	1
WPC1 2.0 km MN	Wind Power Class (WPC) at 50 m, mean of cell values in a 2.0 km-radius neighborhood	Wind and Uplift Indices	CURRENT		WPC1	2.0 km	mean	1	7	wind power class	WPC1_2km_MN	1	0	0	0	1	0	0	0	1	0	0	0	1	0	0	0	1	0	0	0	1	0	0	0	0	0	0	0	1	0	0	0	1	0	0	0	1	0
WPC1 2.0 km SD	Wind Power Class (WPC) at 50 m, standard deviation of cell values in a 2.0 km-radius neighborhood	Wind and Uplift Indices	CURRENT		WPC1	2.0 km	standard deviation	0	2.82096	wind power class	WPC1_2km_SD	1	0	0	0	1	0	0	0	1	0	0	0	1	0	0	0	1	0	0	0	1	0	0	0	0	0	0	0	1	0	0	0	1	0	0	0	1	0
WPC1 3.2 km MN	Wind Power Class (WPC) at 50 m, mean of cell values in a 3.2 km-radius neighborhood	Wind and Uplift Indices	CURRENT		WPC1	3.2 km	mean	1	7	wind power class	WPC1_2mi_MN	1	0	0	0	1	0	0	0	1	0	0	0	1	0	0	0	1	0	0	0	1	0	0	0	0	0	0	0	1	0	0	0	1	0	0	0	1	0
WPC1 3.2 km SD	Wind Power Class (WPC) at 50 m, standard deviation of cell values in a 3.2 km-radius neighborhood	Wind and Uplift Indices	CURRENT		WPC1	3.2 km	standard deviation	0	2.73421	wind power class	WPC1_2mi_SD	1	1	1	0	1	0	0	0	1	0	0	0	1	0	0	0	1	0	0	0	1	0	0	0	0	0	0	0	1	0	0	0	1	0	0	0	1	0
WPC1 6.4 km MN	Wind Power Class (WPC) at 50 m, mean of cell values in a 6.4 km-radius neighborhood	Wind and Uplift Indices	CURRENT		WPC1	6.4 km	mean	1	7	wind power class	WPC1_4mi_MN	1	0	0	0	1	0	0	0	1	0	0	0	1	0	0	0	1	0	0	0	1	0	0	0	0	0	0	0	1	0	0	0	1	0	0	0	1	0
WPC1 6.4 km SD	Wind Power Class (WPC) at 50 m, standard deviation of cell values in a 6.4 km-radius neighborhood	Wind and Uplift Indices	CURRENT		WPC1	6.4 km	standard deviation	0	2.5138	wind power class	WPC1_4mi_SD	1	0	0	0	1	0	0	0	1	1	1	1	1	0	0	0	1	1	1	0	1	0	0	0	0	0	0	0	1	0	0	0	1	0	0	0	1	0
[truncated: 10 more columns]

## Sheet: Base_Variables
Variable_Category	Base_Variable_Name	Base_Variable_Description	Source_Title_Abbrev	Source_Resolution	Source_Date	Method_Reference_Name	Process_Steps
Climate Indices	climate1c	Mean Annual Precipitation (MAP)	RMRS Mean Annual Precipitation (2010)	942 m	1961-1990		The climate1c variables representing Mean Annual Precipitation (MAP) were derived from RMRS Mean Annual Precipitation (2010) raster data. Initial Processing of Base Variable Raster 1. The raster data was was projected to USA_Contiguous_Albers_Equal_Area_Conic_USGS_version (WKID: 102039), resampled from 942 m to 120 m (bilinear resampling), and clipped to the variable processing boundary (western …
Climate Indices	climate2c	Degree-days > 5 Degrees Celsius (DD5)	RMRS Degree-Days > 5 Degrees C (2010)	942 m	1961-1990		The climate2c variables representing degree-days exceeding 5 degrees Celsius annually (DD5) were derived from RMRS Degree-Days > 5 Degrees C (2010) raster data. Initial Processing of Base Variable Raster 1. The raster data was was projected to USA_Contiguous_Albers_Equal_Area_Conic_USGS_version (WKID: 102039), resampled from 942 m to 120 m (bilinear resampling), and clipped to the variable proces…
Climate Indices	climate4c	Annual Moisture Index (AMI)	RMRS Degree-Days > 5 Degrees C (2010); RMRS Mean Annual Precipitation (2010)	942 m; 942 m	1961-1990; 1961-1990		The climate4c variables representing Annual Moisture Index (AMI; ratio of sqrt(DD5)/MAP) were derived from RMRS Degree-Days > 5 Degrees C (2010) and RMRS Mean Annual Precipitation (2010) raster data. Initial Processing of Base Variable Raster 1. The index raster was calculated from DD5 and MAP rasters (942 m) as follows: sqrt(DD5)/MAP. The index raster data was then projected to USA_Contiguous_Al…
Climate Indices	climate5	Annual Global Horizontal Irradiance (GHI)	NREL Global Horizontal Irradiance (2012)	10 km	1998-2009		The climate5 variables representing Global Horizontal Irradiance (GHI; a measure of annual solar resource) were derived from NREL Global Horizontal Irradiance (2012) vector data. Initial Processing of Base Variable Raster 1. The vector dataset was projected to USA_Contiguous_Albers_Equal_Area_Conic_USGS_version (WKID: 102039), clipped to the variable processing boundary (western U.S. buffered by …
Climate Indices	tempmax1	Maximum monthly temperature for April-June	PRISM Max Monthly Temperature (2012)	800 m	1981-2010		The tempmax1 variables representing monthly maximum temperature (for April, May, and June) were derived from PRISM Max Monthly Temperature (2012) raster data. Initial Processing of Base Variable Raster 1. Monthly maximum temperature rasters for the months of April, May, and June were projected to USA_Contiguous_Albers_Equal_Area_Conic_USGS_version (WKID: 102039), resampled from 800 m to 120 m (bi…
Developed Areas	devroad1	Proportion of road landcover	LANDFIRE 2012 Existing Vegetation Type (2015)	30 m	1999-2012		The devroad1 variables representing roads were derived from LANDFIRE 2012 Existing Vegetation Type (2015) raster data. Initial Processing of Base Variable Raster 1. The landcover raster was projected to USA_Contiguous_Albers_Equal_Area_Conic_USGS_version (WKID: 102039) and clipped to the variable processing boundary (western U.S. buffered by 15 km). The landcover raster was then reclassified to a…
Developed Areas	devurban1	Proportion of developed area landcover	LANDFIRE 2012 Existing Vegetation Type (2015)	30 m	1999-2012		The devurban1 variables representing developed areas were derived from LANDFIRE 2012 Existing Vegetation Type (2015) raster data. Initial Processing of Base Variable Raster 1. The landcover raster was projected to USA_Contiguous_Albers_Equal_Area_Conic_USGS_version (WKID: 102039) and clipped to the variable processing boundary (western U.S. buffered by 15 km). The landcover raster was then reclas…
Developed Areas	urban1	Proportion of developed area landcover	NLCD 2011 Land Cover (2014)	30 m	2004-2011		The urban1 variables representing developed areas were derived from NLCD 2011 Land Cover (2014) raster data. Initial Processing of Base Variable Raster 1. The landcover raster was projected to USA_Contiguous_Albers_Equal_Area_Conic_USGS_version (WKID: 102039) and clipped to the variable processing boundary (western U.S. buffered by 15 km). The landcover raster was then reclassified to a binary su…
Landcover	alfalfa3b	Proportion of alfalfa cropland landcover	NASS Cropland (2016)	30-56 m	2008-2015		The alfalfa3b variables representing alfalfa cropland (use in any year 2008-2015) were derived from NASS Cropland (2016) raster data. Initial Processing of Base Variable Raster 1. Annual cropland rasters for the years 2008-2015 were projected to USA_Contiguous_Albers_Equal_Area_Conic_USGS_version (WKID: 102039) and clipped to the variable processing boundary (western U.S. buffered by 15 km). Data…
Landcover	barren1c	Proportion of barren landcover	LANDFIRE 2012 Existing Vegetation Type (2015)	30 m	1999-2012		The barren1c variables representing barren land were derived from LANDFIRE 2012 Existing Vegetation Type (2015) raster data. Initial Processing of Base Variable Raster 1. The landcover raster was projected to USA_Contiguous_Albers_Equal_Area_Conic_USGS_version (WKID: 102039) and clipped to the variable processing boundary (western U.S. buffered by 15 km). The landcover raster was then reclassifie…
Landcover	barren2c	Proportion of barren and sparsely vegetated landcover	LANDFIRE 2012 Existing Vegetation Type (2015)	30 m	1999-2012		The barren2c variables representing barren and sparsely vegetated land were derived from LANDFIRE 2012 Existing Vegetation Type (2015) raster data. Initial Processing of Base Variable Raster 1. The landcover raster was projected to USA_Contiguous_Albers_Equal_Area_Conic_USGS_version (WKID: 102039) and clipped to the variable processing boundary (western U.S. buffered by 15 km). The landcover rast…
Landcover	BTPDtowns1	Proportion of black-tailed prairie dog towns	Black-tailed Prairie Dog Towns (2015)	NA	NA		The BTPDtowns1 variables representing active and inactive black-tailed prairie dog towns were derived from Black-tailed Prairie Dog Towns (2015) vector data. Initial Processing of Base Variable Raster 1. The vector dataset was projected to USA_Contiguous_Albers_Equal_Area_Conic_USGS_version (WKID: 102039) and converted to a 30 m raster. Cells within the original polygon features were assigned a v…
Landcover	coverherb1	Percent herbaceous canopy cover	LANDFIRE 2012 Existing Vegetation Cover (2015)	30 m	1999-2012		The coverherb1 variables representing percent herbaceous canopy cover were derived from LANDFIRE 2012 Existing Vegetation Cover (2015) raster data. Initial Processing of Base Variable Raster 1. The landcover raster was projected to USA_Contiguous_Albers_Equal_Area_Conic_USGS_version (WKID: 102039) and clipped to the variable processing boundary (western U.S. buffered by 15 km). The original landc…
Landcover	covershrub1	Percent shrub canopy cover	LANDFIRE 2012 Existing Vegetation Cover (2015)	30 m	1999-2012		The covershrub1 variables representing percent shrub canopy cover were derived from LANDFIRE 2012 Existing Vegetation Cover (2015) raster data. Initial Processing of Base Variable Raster 1. The landcover raster was projected to USA_Contiguous_Albers_Equal_Area_Conic_USGS_version (WKID: 102039) and clipped to the variable processing boundary (western U.S. buffered by 15 km). The original landcover…
Landcover	covertree1	Percent tree canopy cover	LANDFIRE 2012 Existing Vegetation Cover (2015)	30 m	1999-2012		The covertree1 variables representing percent tree canopy cover were derived from LANDFIRE 2012 Existing Vegetation Cover (2015) raster data. Initial Processing of Base Variable Raster 1. The landcover raster was projected to USA_Contiguous_Albers_Equal_Area_Conic_USGS_version (WKID: 102039) and clipped to the variable processing boundary (western U.S. buffered by 15 km). The original landcover r…
Landcover	crop2	Proportion of pasture and hay cropland landcover	NLCD 2011 Land Cover (2014)	30 m	2004-2011		The crop2 variables representing pasture and hay cropland were derived from NLCD 2011 Land Cover (2014) raster data. Initial Processing of Base Variable Raster 1. The landcover raster was projected to USA_Contiguous_Albers_Equal_Area_Conic_USGS_version (WKID: 102039) and clipped to the variable processing boundary (western U.S. buffered by 15 km). The landcover raster was then reclassified to a b…
Landcover	crop3	Proportion of cultivated cropland landcover	NLCD 2011 Land Cover (2014)	30 m	2004-2011		The crop3 variables representing cultivated croplands were derived from NLCD 2011 Land Cover (2014) raster data. Initial Processing of Base Variable Raster 1. The landcover raster was projected to USA_Contiguous_Albers_Equal_Area_Conic_USGS_version (WKID: 102039) and clipped to the variable processing boundary (western U.S. buffered by 15 km). The landcover raster was then reclassified to a binar…
Landcover	cttnwood1	Proportion of cottonwood tree landcover	GAP 2001 Land Cover (2010)	30 m	1999-2001		The cttnwood1 variables representing systems where cottonwood trees are dominant, co-dominant, or indicator species were derived from GAP 2001 Land Cover (2010) raster data. Initial Processing of Base Variable Raster 1. The landcover raster was projected to USA_Contiguous_Albers_Equal_Area_Conic_USGS_version (WKID: 102039) and clipped to the variable processing boundary (western U.S. buffered by …
Landcover	desertcool1	Proportion of cool semi-desert scrub and grassland landcover	GAP 2001 Land Cover (2010)	30 m	1999-2001		The desertcool1 variables representing cool semi-desert scrub and grassland were derived from GAP 2001 Land Cover (2010) raster data. Initial Processing of Base Variable Raster 1. The landcover raster was projected to USA_Contiguous_Albers_Equal_Area_Conic_USGS_version (WKID: 102039) and clipped to the variable processing boundary (western U.S. buffered by 15 km). The landcover raster was then re…
Landcover	desertwarm1	Proportion of warm semi-desert scrub and grassland landcover	GAP 2001 Land Cover (2010)	30 m	1999-2001		The desertwarm1 variables representing warm semi-desert scrub and grassland were derived from GAP 2001 Land Cover (2010) raster data. Initial Processing of Base Variable Raster 1. The landcover raster was projected to USA_Contiguous_Albers_Equal_Area_Conic_USGS_version (WKID: 102039) and clipped to the variable processing boundary (western U.S. buffered by 15 km). The landcover raster was then re…
Landcover	forest1	Proportion of forest landcover	NLCD 2011 Land Cover (2014)	30 m	2004-2011		The forest1 variables representing forestlands were derived from NLCD 2011 Land Cover (2014) raster data. Initial Processing of Base Variable Raster 1. The landcover raster was projected to USA_Contiguous_Albers_Equal_Area_Conic_USGS_version (WKID: 102039) and clipped to the variable processing boundary (western U.S. buffered by 15 km). The landcover raster was then reclassified to a binary surfa…
Landcover	grass1	Proportion of grassland landcover	NLCD 2011 Land Cover (2014)	30 m	2004-2011		The grass1 variables representing grasslands were derived from NLCD 2011 Land Cover (2014) raster data. Initial Processing of Base Variable Raster 1. The landcover raster was projected to USA_Contiguous_Albers_Equal_Area_Conic_USGS_version (WKID: 102039) and clipped to the variable processing boundary (western U.S. buffered by 15 km). The landcover raster was then reclassified to a binary surface…
Landcover	greasewood1c	Proportion of saltbush-greasewood landcover	LANDFIRE 2012 Existing Vegetation Type (2015)	30 m	1999-2012		The greasewood1c variables representing saltbush and greasewood vegetation were derived from LANDFIRE 2012 Existing Vegetation Type (2015) raster data. Initial Processing of Base Variable Raster 1. The landcover raster was projected to USA_Contiguous_Albers_Equal_Area_Conic_USGS_version (WKID: 102039) and clipped to the variable processing boundary (western U.S. buffered by 15 km). The landcover …
Landcover	intannualgrass1	Proportion of introduced annual grassland landcover	LANDFIRE 2012 Existing Vegetation Type (2015)	30 m	1999-2012		The intannualgrass1 variables representing introduced annual grasslands were derived from LANDFIRE 2012 Existing Vegetation Type (2015) raster data. Initial Processing of Base Variable Raster 1. The landcover raster was projected to USA_Contiguous_Albers_Equal_Area_Conic_USGS_version (WKID: 102039) and clipped to the variable processing boundary (western U.S. buffered by 15 km). The landcover ras…
Landcover	pinyon2c	Proportion of pinyon-juniper and juniper woodland landcover	LANDFIRE 2012 Existing Vegetation Type (2015)	30 m	1999-2012		The pinyon2c variables representing pinyon-juniper and juniper woodland were derived from LANDFIRE 2012 Existing Vegetation Type (2015) raster data. Initial Processing of Base Variable Raster 1. The landcover raster was projected to USA_Contiguous_Albers_Equal_Area_Conic_USGS_version (WKID: 102039) and clipped to the variable processing boundary (western U.S. buffered by 15 km). The landcover ras…
Landcover	ponderosa1c	Proportion of ponderosa pine landcover	LANDFIRE 2012 Existing Vegetation Type (2015)	30 m	1999-2012		The ponderosa1c variables representing ponderosa pine forest, woodland, and savanna were derived from LANDFIRE 2012 Existing Vegetation Type (2015) raster data. Initial Processing of Base Variable Raster 1. The landcover raster was projected to USA_Contiguous_Albers_Equal_Area_Conic_USGS_version (WKID: 102039) and clipped to the variable processing boundary (western U.S. buffered by 15 km). The l…
Landcover	riparian2c	Proportion of riparian woodland and shrubland landcover	LANDFIRE 2012 Existing Vegetation Type (2015)	30 m	1999-2012		The riparian2c variables representing western riparian woodland and shrubland were derived from LANDFIRE 2012 Existing Vegetation Type (2015) raster data. Initial Processing of Base Variable Raster 1. The landcover raster was projected to USA_Contiguous_Albers_Equal_Area_Conic_USGS_version (WKID: 102039) and clipped to the variable processing boundary (western U.S. buffered by 15 km). The landcov…
Landcover	sage1c	Proportion of low and tall sagebrush landcover	LANDFIRE 2012 Existing Vegetation Type (2015)	30 m	1999-2012		The sage1c variables representing all sagebrush vegetation were derived from LANDFIRE 2012 Existing Vegetation Type (2015) raster data. Initial Processing of Base Variable Raster 1. The landcover raster was projected to USA_Contiguous_Albers_Equal_Area_Conic_USGS_version (WKID: 102039) and clipped to the variable processing boundary (western U.S. buffered by 15 km). The landcover raster was then …
Landcover	sagelow1	Proportion of low sagebrush landcover	LANDFIRE 2012 Existing Vegetation Type (2015)	30 m	1999-2012		The sagelow1 variables representing low sagebrush vegetation were derived from LANDFIRE 2012 Existing Vegetation Type (2015) raster data. Initial Processing of Base Variable Raster 1. The landcover raster was projected to USA_Contiguous_Albers_Equal_Area_Conic_USGS_version (WKID: 102039) and clipped to the variable processing boundary (western U.S. buffered by 15 km). The landcover raster was the…
Landcover	sagetall1	Proportion of tall sagebrush landcover	LANDFIRE 2012 Existing Vegetation Type (2015)	30 m	1999-2012		The sagetall1 variables representing tall sagebrush vegetation were derived from LANDFIRE 2012 Existing Vegetation Type (2015) raster data. Initial Processing of Base Variable Raster 1. The landcover raster was projected to USA_Contiguous_Albers_Equal_Area_Conic_USGS_version (WKID: 102039) and clipped to the variable processing boundary (western U.S. buffered by 15 km). The landcover raster was t…
Landcover	saltdesert1c	Proportion of salt desert shrub landcover	LANDFIRE 2012 Existing Vegetation Type (2015)	30 m	1999-2012		The saltdesert1c variables representing salt desert shrub vegetation were derived from LANDFIRE 2012 Existing Vegetation Type (2015) raster data. Initial Processing of Base Variable Raster 1. The landcover raster was projected to USA_Contiguous_Albers_Equal_Area_Conic_USGS_version (WKID: 102039) and clipped to the variable processing boundary (western U.S. buffered by 15 km). The landcover raster…
Landcover	shrub1	Proportion of shrub and scrub landcover	NLCD 2011 Land Cover (2014)	30 m	2004-2011		The shrub1 variables representing shrubland were derived from NLCD 2011 Land Cover (2014) raster data. Initial Processing of Base Variable Raster 1. The landcover raster was projected to USA_Contiguous_Albers_Equal_Area_Conic_USGS_version (WKID: 102039) and clipped to the variable processing boundary (western U.S. buffered by 15 km). The landcover raster was then reclassified to a binary surface,…
Landcover	sparse1	Proportion of sparsely vegetated landcover	LANDFIRE 2012 Existing Vegetation Type (2015)	30 m	1999-2012		The sparse1 variables representing sparsely vegetated land were derived from LANDFIRE 2012 Existing Vegetation Type (2015) raster data. Initial Processing of Base Variable Raster 1. The landcover raster was projected to USA_Contiguous_Albers_Equal_Area_Conic_USGS_version (WKID: 102039) and clipped to the variable processing boundary (western U.S. buffered by 15 km). The landcover raster was then …
Landcover	wetland2	Proportion of woody wetland landcover	NLCD 2011 Land Cover (2014)	30 m	2004-2011		The wetland2 variables representing woody wetlands were derived from NLCD 2011 Land Cover (2014) raster data. Initial Processing of Base Variable Raster 1. The landcover raster was projected to USA_Contiguous_Albers_Equal_Area_Conic_USGS_version (WKID: 102039) and clipped to the variable processing boundary (western U.S. buffered by 15 km). The landcover raster was then reclassified to a binary s…
Landcover	wetland3	Proportion of emergent herbaceous wetland landcover	NLCD 2011 Land Cover (2014)	30 m	2004-2011		The wetland3 variables representing emergent herbaceous wetlands were derived from NLCD 2011 Land Cover (2014) raster data . Initial Processing of Base Variable Raster 1. The landcover raster was projected to USA_Contiguous_Albers_Equal_Area_Conic_USGS_version (WKID: 102039) and clipped to the variable processing boundary (western U.S. buffered by 15 km). The landcover raster was then reclassifie…
Topographic Indices	aspect1	Terrain aspect	NHD Plus Version 2 (2012)	30 m	NA		The aspect1 variables representing terrain aspect (compass directions) were derived from NHD Plus Version 2 (2012) elevation raster data. Initial Processing of Base Variable Raster 1. The elevation raster (30 m) was projected to USA_Contiguous_Albers_Equal_Area_Conic_USGS_version (WKID: 102039) and clipped to the variable processing boundary (western U.S. buffered by 15 km). Aspect @ 30 m was cal…
Topographic Indices	elevation1	Terrain elevation	NHD Plus Version 2 (2012)	30 m	NA		The elevation1 variables representing elevation (meters above sea level) were derived from NHD Plus Version 2 (2012) elevation raster data. Initial Processing of Base Variable Raster 1. The elevation raster (30 m) was projected to USA_Contiguous_Albers_Equal_Area_Conic_USGS_version (WKID: 102039) and clipped to the variable processing boundary (western U.S. buffered by 15 km). Calculation of Indi…
Topographic Indices	grade1	Terrain slope	NHD Plus Version 2 (2012)	30 m	NA		The grade1 variables representing terrain slope (degrees) were derived from NHD Plus Version 2 (2012) elevation raster data. Initial Processing of Base Variable Raster 1. The elevation raster (30 m) was projected to USA_Contiguous_Albers_Equal_Area_Conic_USGS_version (WKID: 102039) and clipped to the variable processing boundary (western U.S. buffered by 15 km). Slope (in degrees) was calculated …
Topographic Indices	LED1	Local Elevational Difference (LED)	NHD Plus Version 2 (2012)	30 m	NA		The LED1 variables representing Local Elevational Difference (LED; a terrain index) were derived from NHD Plus Version 2 (2012) elevation raster data. The LED index value at a cell X is equal to the elevation at X, minus the focal minimum of elevation within a 27-cell radius window centered on X. Initial Processing of Base Variable Raster 1. The elevation raster (30 m) was projected to USA_Contig…
Topographic Indices	TPI1	Topographic Position Index (TPI)	NHD Plus Version 2 (2012)	30 m	NA	Jenness et al. 2013	The TPI1 variables representing Topographic Position Index (TPI) were derived from NHD Plus Version 2 (2012) elevation raster data. Initial Processing of Base Variable Raster 1. The elevation raster (30 m) was projected to USA_Contiguous_Albers_Equal_Area_Conic_USGS_version (WKID: 102039) and clipped to the variable processing boundary (western U.S. buffered by 15 km). The elevation surface was a…
Topographic Indices	TRI1	Terrain Ruggedness Index (TRI)	NHD Plus Version 2 (2012)	30 m	NA	Wilson et al. 2007	The TRI1 variables representing Terrain Ruggedness Index (TRI) were derived from NHD Plus Version 2 (2012) elevation raster data. The TRI index value at a cell X is equal to the mean of the absolute differences between the elevation of cell X, and the elevation of the eight cells surrounding X. Initial Processing of Base Variable Raster 1. The elevation raster (30 m) was projected to USA_Contiguo…
Topographic Indices	TRI2	Topographic Ruggedness Index (TRI)	NHD Plus Version 2 (2012)	30 m	NA	Riley et al. 1999	The TRI2 variables representing Topographic Ruggedness Index (TRI) were derived from NHD Plus Version 2 (2012) elevation raster data. The TRI index value at a cell X is calculated as the standard deviation of elevation within a 3x3 rectangular window centered on X. Initial Processing of Base Variable Raster 1. The elevation raster (30 m) was projected to USA_Contiguous_Albers_Equal_Area_Conic_USG…
Topographic Indices	TWI1	Topographic Wetness Index Plus (TWI+)	NHD Plus Version 2 (2012)	30 m	NA	Theobald 2011	The TWI1 variables representing Topographic Wetness Index Plus (TWI+) were derived from NHD Plus Version 2 (2012) elevation raster data. Initial Processing of Base Variable Raster 1. The Topographic Wetness Index Plus python script (Theobald 2011) was used to determine relative flow accumulation, adjusted for factors related to slope and hillshade. The script was run on elevation data from NHD Pl…
Topographic Landforms	flat1	Proportion of flat landforms	NHD Plus Version 2 (2012)	30 m	NA	Theobald 2011	The flat1 variables representing flat landforms were derived from NHD Plus Version 2 (2012) elevation raster data. Initial Processing of Base Variable Raster 1. The Directional Landforms python script (Theobald 2011) was used to classify the landscape into eleven distinct landforms (flat/open; valley/riparian; gently sloping (N, E, S, W); steeply sloping (N, E, S, W); and ridge). The script was r…
Topographic Landforms	flat1b	Proportion of flat landforms	NHD Plus Version 2 (2012)	30 m	NA	Theobald 2011	The flat1b variables representing flat landforms were derived from NHD Plus Version 2 (2012) elevation raster data. Initial Processing of Base Variable Raster 1. The Directional Landforms python script (Theobald 2011) was used to classify the landscape into eleven distinct landforms (flat/open; valley/riparian; gently sloping (N, E, S, W); steeply sloping (N, E, S, W); and ridge). The script was …
Topographic Landforms	ridge1	Proportion of ridge landforms	NHD Plus Version 2 (2012)	30 m	NA	Theobald 2011	The ridge1 variables representing ridge landforms were derived from NHD Plus Version 2 (2012) elevation raster data. Initial Processing of Base Variable Raster 1. The Directional Landforms python script (Theobald 2011) was used to classify the landscape into eleven distinct landforms (flat/open; valley/riparian; gently sloping (N, E, S, W); steeply sloping (N, E, S, W); and ridge). The script was…
Topographic Landforms	ridge1b	Proportion of ridge landforms	NHD Plus Version 2 (2012)	30 m	NA	Theobald 2011	The ridge1b variables representing ridge landforms were derived from NHD Plus Version 2 (2012) elevation raster data. Initial Processing of Base Variable Raster 1. The Directional Landforms python script (Theobald 2011) was used to classify the landscape into eleven distinct landforms (flat/open; valley/riparian; gently sloping (N, E, S, W); steeply sloping (N, E, S, W); and ridge). The script wa…
Topographic Landforms	slope1	Proportion of gently sloping landforms	NHD Plus Version 2 (2012)	30 m	NA	Theobald 2011	The slope1 variables representing gently sloping landforms were derived from NHD Plus Version 2 (2012) elevation raster data. Initial Processing of Base Variable Raster 1. The Directional Landforms python script (Theobald 2011) was used to classify the landscape into eleven distinct landforms (flat/open; valley/riparian; gently sloping (N, E, S, W); steeply sloping (N, E, S, W); and ridge). The s…
Topographic Landforms	slope1b	Proportion of gently sloping landforms	NHD Plus Version 2 (2012)	30 m	NA	Theobald 2011	The slope1b variables representing gently sloping landforms were derived from NHD Plus Version 2 (2012) elevation raster data. Initial Processing of Base Variable Raster 1. The Directional Landforms python script (Theobald 2011) was used to classify the landscape into eleven distinct landforms (flat/open; valley/riparian; gently sloping (N, E, S, W); steeply sloping (N, E, S, W); and ridge). The …
Topographic Landforms	steep1	Proportion of steeply sloping landforms	NHD Plus Version 2 (2012)	30 m	NA	Theobald 2011	The steep1 variables representing steeply sloping landforms were derived from NHD Plus Version 2 (2012) elevation raster data. Initial Processing of Base Variable Raster 1. The Directional Landforms python script (Theobald 2011) was used to classify the landscape into eleven distinct landforms (flat/open; valley/riparian; gently sloping (N, E, S, W); steeply sloping (N, E, S, W); and ridge). The …
Topographic Landforms	steep1b	Proportion of steeply sloping landforms	NHD Plus Version 2 (2012)	30 m	NA	Theobald 2011	The steep1b variables representing steeply sloping landforms were derived from NHD Plus Version 2 (2012) elevation raster data. Initial Processing of Base Variable Raster 1. The Directional Landforms python script (Theobald 2011) was used to classify the landscape into eleven distinct landforms (flat/open; valley/riparian; gently sloping (N, E, S, W); steeply sloping (N, E, S, W); and ridge). The…
Topographic Landforms	TPI_canyon1	Proportion of canyon/valley landforms	NHD Plus Version 2 (2012)	30 m	NA	Jenness et al. 2013	The TPI_canyon1 variables representing canyon landforms were derived from NHD Plus Version 2 (2012) elevation raster data. Initial Processing of Base Variable Raster 1. The elevation raster (30 m) was projected to USA_Contiguous_Albers_Equal_Area_Conic_USGS_version (WKID: 102039) and clipped to the variable processing boundary (western U.S. buffered by 15 km). The elevation surface was aggregated…
Topographic Landforms	TPI_cliff1	Proportion of cliff/ridge landforms	NHD Plus Version 2 (2012)	30 m	NA	Jenness et al. 2013	The TPI_cliff1 variables representing cliff landforms were derived from NHD Plus Version 2 (2012) elevation raster data. Initial Processing of Base Variable Raster 1. The elevation raster (30 m) was projected to USA_Contiguous_Albers_Equal_Area_Conic_USGS_version (WKID: 102039) and clipped to the variable processing boundary (western U.S. buffered by 15 km). The elevation surface was aggregated f…
Vegetation Indices	GPP1c	Gross Primary Production (GPP) for May-June	MODIS Gross Primary Production (2013)	1 km, 8 day	2000-2013		The GPP1c variables representing Gross Primary Production (GPP; a measure of terrestrial vegetation growth) for May-June were derived from MODIS Gross Primary Production (2013) raster data. Initial Processing of Base Variable Raster 1. Mean GPP was calculated annually for May 17-June 17 by averaging four 8-day GPP composites (DOY 137, 145, 153, and 161) for each year 2000-2013. The fourteen resul…
Vegetation Indices	GPP1d	Gross Primary Production (GPP) for May-June	MODIS Gross Primary Production (2013)	1 km, 8 day	2000-2013		The GPP1d variables representing Gross Primary Production (GPP; a measure of terrestrial vegetation growth) for May-June were derived from MODIS Gross Primary Production (2013) raster data. Initial Processing of Base Variable Raster 1. Mean GPP was calculated annually for May 17-June 17 by averaging four 8-day GPP composites (DOY 137, 145, 153, and 161) for each year 2000-2013. The fourteen resul…
Vegetation Indices	NDVI1b	Normalized Difference Vegetation Index (NDVI) for May-June	MODIS Vegetation Indices (2013)	250 m, 16 day	2003-2013		The NDVI1b variables representing Normalized Difference Vegetation Index (NDVI; an index of vegetation canopy greenness) for May-June were derived from MODIS Vegetation Indices (2013) raster data. Initial Processing of Base Variable Raster 1. NDVI 16-day composites were acquired for May 17-June 17 (DOY 137 and 153) for each year 2003-2013. All NDVI rasters were projected to USA_Contiguous_Albers_…
Vegetation Indices	NDVI1c	Normalized Difference Vegetation Index (NDVI) for May-June	MODIS Vegetation Indices (2013)	250 m, 16 day	2003-2013		The NDVI1c variables representing Normalized Difference Vegetation Index (NDVI; an index of vegetation canopy greenness) for May-June were derived from MODIS Vegetation Indices (2013) raster data. Initial Processing of Base Variable Raster 1. NDVI 16-day composites were acquired for May 17-June 17 (DOY 137 and 153) for each year 2003-2013. All NDVI rasters were projected to USA_Contiguous_Albers_…
Wind and Uplift Indices	upliftoro1	Orographic uplift index for March-May	NARR U-Wind at 10 m (2006); NARR V-Wind at 10 m (2006); NHD Plus Version 2 (2012)	32 km; 32 km; 30 m	1979-2000; 1979-2000; NA	Bohrer et al. 2012; Dennhardt et al. 2015	The upliftoro1 variables representing orographic uplift index (for March-May) were derived from NARR U-Wind at 10 m (2006), NARR V-Wind at 10 m (2006), and NHD Plus Version 2 (2012) raster data. The orographic uplift index was developed using methods similar to those presented in Bohrer et al. 2012 and Dennhardt et al. 2015. Initial Processing of Base Variable Raster 1. The orographic uplift inde…
Wind and Uplift Indices	upliftoro1b	Orographic uplift index for March-May	NARR U-Wind at 10 m (2006); NARR V-Wind at 10 m (2006); NHD Plus Version 2 (2012)	32 km; 32 km; 30 m	1979-2000; 1979-2000; NA	Bohrer et al. 2012; Dennhardt et al. 2015	The upliftoro1b variables representing orographic uplift index (for March-May) were derived from NARR U-Wind at 10 m (2006), NARR V-Wind at 10 m (2006), and NHD Plus Version 2 (2012) raster data. The orographic uplift index was developed using methods similar to those presented in Bohrer et al. 2012 and Dennhardt et al. 2015. Initial Processing of Base Variable Raster 1. The orographic uplift ind…
Wind and Uplift Indices	upliftoro3	Orographic uplift index for March-May	NARR U-Wind at 10 m (2006); NARR V-Wind at 10 m (2006); NHD Plus Version 2 (2012)	32 km; 32 km; 30 m	1979-2000; 1979-2000; NA	Bohrer et al. 2012; Dennhardt et al. 2015	The upliftoro3 variables representing orographic uplift index (for March-May) were derived from NARR U-Wind at 10 m (2006), NARR V-Wind at 10 m (2006), and NHD Plus Version 2 (2012) raster data. The orographic uplift index was developed using methods similar to those presented in Bohrer et al. 2012 and Dennhardt et al. 2015. Initial Processing of Base Variable Raster 1. The orographic uplift inde…
Wind and Uplift Indices	upliftoro3b	Orographic uplift index for March-May	NARR U-Wind at 10 m (2006); NARR V-Wind at 10 m (2006); NHD Plus Version 2 (2012)	32 km; 32 km; 30 m	1979-2000; 1979-2000; NA	Bohrer et al. 2012; Dennhardt et al. 2015	The upliftoro3b variables representing orographic uplift index (for March-May) were derived from NARR U-Wind at 10 m (2006), NARR V-Wind at 10 m (2006), and NHD Plus Version 2 (2012) raster data. The orographic uplift index was developed using methods similar to those presented in Bohrer et al. 2012 and Dennhardt et al. 2015. Initial Processing of Base Variable Raster 1. The orographic uplift ind…
Wind and Uplift Indices	upliftoro3c	Orographic uplift index for March-May	NARR U-Wind at 10 m (2006); NARR V-Wind at 10 m (2006); NHD Plus Version 2 (2012)	32 km; 32 km; 30 m	1979-2000; 1979-2000; NA	Bohrer et al. 2012; Dennhardt et al. 2015	The upliftoro3c variables representing orographic uplift index (for March-May) were derived from NARR U-Wind at 10 m (2006), NARR V-Wind at 10 m (2006), and NHD Plus Version 2 (2012) raster data. The orographic uplift index was developed using methods similar to those presented in Bohrer et al. 2012 and Dennhardt et al. 2015. Initial Processing of Base Variable Raster 1. The orographic uplift ind…
Wind and Uplift Indices	uplifttherm1	Thermal uplift index for March-May	Global Gravity Field Model Plus (2013); NARR Planetary Boundary Layer Height (2006); NARR Potential Temperature (2006); NARR Sensible Heat Flux (2006)	255 m; 32 km; 32 km; 32 km	NA; 1979-2000; 1979-2000; 1979-2000	Bohrer et al. 2012; Dennhardt et al. 2015	The uplifttherm1 variables representing thermal uplift index (for March-May) were derived from Global Gravity Field Model Plus (2013), NARR Planetary Boundary Layer Height (2006), NARR Potential Temperature (2006), and NARR Sensible Heat Flux (2006) raster data. The thermal uplift index was developed using methods similar to those presented in Bohrer et al. 2012 and Dennhardt et al. 2015. Initial…
Wind and Uplift Indices	uplifttherm3	Thermal uplift index for March-May	Global Gravity Field Model Plus (2013); NARR Planetary Boundary Layer Height (2006); NARR Potential Temperature (2006); NARR Sensible Heat Flux (2006)	255 m; 32 km; 32 km; 32 km	NA; 1979-2000; 1979-2000; 1979-2000	Bohrer et al. 2012; Dennhardt et al. 2015	The uplifttherm3 variables representing thermal uplift index (for March-May) were derived from Global Gravity Field Model Plus (2013), NARR Planetary Boundary Layer Height (2006), NARR Potential Temperature (2006), and NARR Sensible Heat Flux (2006) raster data. The thermal uplift index was developed using methods similar to those presented in Bohrer et al. 2012 and Dennhardt et al. 2015. Initial…
Wind and Uplift Indices	WPC1	Wind Power Class (WPC) at 50 m	NREL Wind Resource at 50 m (2005)	200-1000 m	NA		The WPC1 variables representing Wind Power Class at 50 m (WPC; a measure of wind resources) were derived from NREL Wind Resource at 50 m (2005) vector data. Initial Processing of Base Variable Raster 1. The vector dataset was projected to USA_Contiguous_Albers_Equal_Area_Conic_USGS_version (WKID: 102039), clipped to the variable processing boundary (western U.S. buffered by 15 km), and converted …

## Sheet: Source_References
Source_Title_Abbrev	Source_Title	Author	Publisher	Publication_Place	Publication_Date	Data_Type	Currentness	Begin_Date	End_Date	Source_URL	Source_Reference	Source_Publication
Black-tailed Prairie Dog Towns (2015)	Black-tailed Prairie Dog Towns	Lyman McDonald; Jason Mitchell; Shay Howlin; Carissa Goodman; Western EcoSystems Technology, Inc.	Lyman McDonald; Jason Mitchell; Shay Howlin; Carissa Goodman; Western EcoSystems Technology, Inc.	Laramie, WY	20151230	Vector Digital Data Set	Publication Date	20151230	20151230		McDonald L, Mitchell J, Howlin S, Goodman C. 2015. Black-tailed Prairie Dog Towns [vector digital data set]. Pilot Study. Laramie, WY: Western EcoSystems Technology, Inc. Prepared for Western Association of Fish and Wildlife Agencies.	McDonald L, Mitchell J, Howlin S, Goodman C. 2015. Range-wide Monitoring of Black-Tailed Prairie Dogs in the United States: Pilot Study. Laramie, WY: Western EcoSystems Technology, Inc. Prepared for Western Association of Fish and Wildlife Agencies.
GAP 2001 Land Cover (2010)	GAP National Land Cover Gap Analysis Project (Version 2.2.1)	U.S. Geological Survey, National Gap Analysis Program	U.S. Geological Survey, National Gap Analysis Program	Moscow, ID	20100200	Raster Digital Data Set	Ground Condition	19990000	20010000	https://gapanalysis.usgs.gov/gaplandcover/data/download/	National Land Cover Gap Analysis Project [raster digital data set]. 2010. Version 2.2.1. Moscow, ID: U.S. Geological Survey, National Gap Analysis Program. https://gapanalysis.usgs.gov/gaplandcover/data/download/.
Global Gravity Field Model Plus (2013)	Global Gravity Field Model Plus (Version 1.0)	Christian Hirt; Curtin University Perth, Western Australian Centre for Geodesy	Christian Hirt; Curtin University Perth, Western Australian Centre for Geodesy	Perth, Australia	20130530	Raster Digital Data Set	Publication Date	20130530	20130530	http://geodesy.curtin.edu.au/research/resolution/	Hirt C. 2013. Global Gravity Field Model Plus [raster digital data set]. Version 1.0. Perth, Australia: Curtin University Perth, Western Australian Centre for Geodesy. http://geodesy.curtin.edu.au/research/resolution/. doi: 10.1002/grl.50838.	Hirt C, Claessens SJ, Fecher T, Kuhn M, Pail R, Rexer M. 2013. New ultrahigh-resolution picture of Earth's gravity field. Geophysical Research Letters. 40(16): 4279-4293. doi: 10.1002/grl.50838.
LANDFIRE 2012 Existing Vegetation Cover (2015)	LANDFIRE 2012 (LF 1.3.0) Existing Vegetation Cover (EVC)	U.S. Geological Survey, Earth Resources Observation and Science (EROS) Center, Wildland Fire Science	U.S. Geological Survey, Earth Resources Observation and Science (EROS) Center, Wildland Fire Science	Sioux Falls, SD	20150000	Raster Digital Data Set	Ground Condition	19990000	20120000	https://www.landfire.gov/vegetation.php	LANDFIRE Existing Vegetation Cover [raster digital data set]. 2015. Version 2012 (LF 1.3.0). Sioux Falls, SD: U.S. Geological Survey, Earth Resources Observation and Science Center, Wildland Fire Science. https://www.landfire.gov/vegetation.php.
LANDFIRE 2012 Existing Vegetation Type (2015)	LANDFIRE 2012 (LF 1.3.0) Existing Vegetation Type (EVT)	U.S. Geological Survey, Earth Resources Observation and Science (EROS) Center, Wildland Fire Science	U.S. Geological Survey, Earth Resources Observation and Science (EROS) Center, Wildland Fire Science	Sioux Falls, SD	20150000	Raster Digital Data Set	Ground Condition	19990000	20120000	https://www.landfire.gov/vegetation.php	LANDFIRE Existing Vegetation Type [raster digital data set]. 2015. Version 2012 (LF 1.3.0). Sioux Falls, SD: U.S. Geological Survey, Earth Resources Observation and Science Center, Wildland Fire Science. https://www.landfire.gov/vegetation.php.
MODIS Gross Primary Production (2013)	MODIS/Terra Gross Primary Production (GPP) 8-Day L4 Global 1 km (MOD17A2) (Version 5)	NASA EOSDIS Land Processes DAAC, U.S. Geological Survey Earth Resources Observation and Science (EROS) Center	NASA EOSDIS Land Processes DAAC, U.S. Geological Survey Earth Resources Observation and Science (EROS) Center	Sioux Falls, SD	20130000	Raster Digital Data Set	Ground Condition	20000515	20130615	https://lpdaac.usgs.gov/dataset_discovery/modis/modis_products_table/mod17a2	MODIS/Terra Gross Primary Production (GPP) 8-Day L4 Global 1 km (MOD17A2) [raster digital data set]. 2013. Version 5. Sioux Falls, SD: NASA EOSDIS Land Processes DAAC, U.S. Geological Survey Earth Resources Observation and Science Center. https://lpdaac.usgs.gov/dataset_discovery/modis/modis_products_table/mod17a2.
MODIS Vegetation Indices (2013)	MODIS/Aqua Vegetation Indices 16-Day L3 Global 250 m (MYD13Q1) (Version 5)	NASA EOSDIS Land Processes DAAC, U.S. Geological Survey Earth Resources Observation and Science (EROS) Center	NASA EOSDIS Land Processes DAAC, U.S. Geological Survey Earth Resources Observation and Science (EROS) Center	Sioux Falls, SD	20130000	Raster Digital Data Set	Ground Condition	20030517	20130617	https://lpdaac.usgs.gov/dataset_discovery/modis/modis_products_table/myd13q1	MODIS/Aqua Vegetation Indices 16-Day L3 Global 250 m (MYD13Q1) [raster digital data set]. 2013. Version 5. Sioux Falls, SD: NASA EOSDIS Land Processes DAAC, U.S. Geological Survey Earth Resources Observation and Science Center. https://lpdaac.usgs.gov/dataset_discovery/modis/modis_products_table/myd13q1.
NARR Planetary Boundary Layer Height (2006)	NARR Planetary Boundary Layer Height (HPBL), Longterm Monthly Mean (1979-2000)	U.S. Department of Commerce, National Oceanic & Atmospheric Administration (NOAA), National Center for Atmospheric Prediction (NCEP)	U.S. Department of Commerce, National Oceanic & Atmospheric Administration (NOAA), Earth System Research Laboratory (ESRL), Physical Sciences Division	Boulder, CO	20060300	Raster Digital Data Set	Ground Condition	19790301	20000531	http://www.esrl.noaa.gov/psd/data/gridded/data.narr.monolevel.html	Planetary Boundary Layer Height (HPBL), Longterm Monthly Mean (1979-2000) [raster digital data set]. 2006. Boulder, CO: U.S. Department of Commerce, National Oceanic & Atmospheric Administration, Earth System Research Laboratory, Physical Sciences Division. http://www.esrl.noaa.gov/psd/data/gridded/data.narr.monolevel.html.	Mesinger F, DiMego G, Kalnay E, Mitchell K, Shafran PC, Ebisuzaki W, Jovic D, Woollen J, Rogers E, Berbery EH, Ek MB, Fan Y, Grumbine R, Higgins W, Li H, Lin Y, Manikin G, Parrish D, Shi W. 2006. North American Regional Reanalysis. Bulletin of the American Meteorological Society. 87(3): 343-360. doi: 10.1175/BAMS-87-3-343.
NARR Potential Temperature (2006)	NARR Potential Temperature (POTTMP), Longterm Monthly Mean (1979-2000)	U.S. Department of Commerce, National Oceanic & Atmospheric Administration (NOAA), National Center for Atmospheric Prediction (NCEP)	U.S. Department of Commerce, National Oceanic & Atmospheric Administration (NOAA), Earth System Research Laboratory (ESRL), Physical Sciences Division	Boulder, CO	20060300	Raster Digital Data Set	Ground Condition	19790301	20000531	http://www.esrl.noaa.gov/psd/data/gridded/data.narr.monolevel.html	Potential Temperature (POTTMP), Longterm Monthly Mean (1979-2000) [raster digital data set]. 2006. Boulder, CO: U.S. Department of Commerce, National Oceanic & Atmospheric Administration, Earth System Research Laboratory, Physical Sciences Division. http://www.esrl.noaa.gov/psd/data/gridded/data.narr.monolevel.html.	Mesinger F, DiMego G, Kalnay E, Mitchell K, Shafran PC, Ebisuzaki W, Jovic D, Woollen J, Rogers E, Berbery EH, Ek MB, Fan Y, Grumbine R, Higgins W, Li H, Lin Y, Manikin G, Parrish D, Shi W. 2006. North American Regional Reanalysis. Bulletin of the American Meteorological Society. 87(3): 343-360. doi: 10.1175/BAMS-87-3-343.
NARR Sensible Heat Flux (2006)	NARR Sensible Heat Flux (SHTFL), Longterm Monthly Mean (1979-2000)	U.S. Department of Commerce, National Oceanic & Atmospheric Administration (NOAA), National Center for Atmospheric Prediction (NCEP)	U.S. Department of Commerce, National Oceanic & Atmospheric Administration (NOAA), Earth System Research Laboratory (ESRL), Physical Sciences Division	Boulder, CO	20060300	Raster Digital Data Set	Ground Condition	19790301	20000531	http://www.esrl.noaa.gov/psd/data/gridded/data.narr.monolevel.html	Sensible Heat Flux (SHTFL), Longterm Monthly Mean (1979-2000) [raster digital data set]. 2006. Boulder, CO: U.S. Department of Commerce, National Oceanic & Atmospheric Administration, Earth System Research Laboratory, Physical Sciences Division. http://www.esrl.noaa.gov/psd/data/gridded/data.narr.monolevel.html.	Mesinger F, DiMego G, Kalnay E, Mitchell K, Shafran PC, Ebisuzaki W, Jovic D, Woollen J, Rogers E, Berbery EH, Ek MB, Fan Y, Grumbine R, Higgins W, Li H, Lin Y, Manikin G, Parrish D, Shi W. 2006. North American Regional Reanalysis. Bulletin of the American Meteorological Society. 87(3): 343-360. doi: 10.1175/BAMS-87-3-343.
NARR U-Wind at 10 m (2006)	NARR U-Wind (UWND) at 10 m, Longterm Monthly Mean (1979-2000)	U.S. Department of Commerce, National Oceanic & Atmospheric Administration (NOAA), National Center for Atmospheric Prediction (NCEP)	U.S. Department of Commerce, National Oceanic & Atmospheric Administration (NOAA), Earth System Research Laboratory (ESRL), Physical Sciences Division	Boulder, CO	20060300	Raster Digital Data Set	Ground Condition	19790301	20000531	http://www.esrl.noaa.gov/psd/data/gridded/data.narr.monolevel.html	U-Wind (UWND) at 10 m, Longterm Monthly Mean (1979-2000) [raster digital data set]. 2006. Boulder, CO: U.S. Department of Commerce, National Oceanic & Atmospheric Administration, Earth System Research Laboratory, Physical Sciences Division. http://www.esrl.noaa.gov/psd/data/gridded/data.narr.monolevel.html.	Mesinger F, DiMego G, Kalnay E, Mitchell K, Shafran PC, Ebisuzaki W, Jovic D, Woollen J, Rogers E, Berbery EH, Ek MB, Fan Y, Grumbine R, Higgins W, Li H, Lin Y, Manikin G, Parrish D, Shi W. 2006. North American Regional Reanalysis. Bulletin of the American Meteorological Society. 87(3): 343-360. doi: 10.1175/BAMS-87-3-343.
NARR V-Wind at 10 m (2006)	NARR V-Wind (VWND) at 10 m, Longterm Monthly Mean (1979-2000)	U.S. Department of Commerce, National Oceanic & Atmospheric Administration (NOAA), National Center for Atmospheric Prediction (NCEP)	U.S. Department of Commerce, National Oceanic & Atmospheric Administration (NOAA), Earth System Research Laboratory (ESRL), Physical Sciences Division	Boulder, CO	20060300	Raster Digital Data Set	Ground Condition	19790301	20000531	http://www.esrl.noaa.gov/psd/data/gridded/data.narr.monolevel.html	V-Wind (UWND) at 10 m, Longterm Monthly Mean (1979-2000) [raster digital data set]. 2006. Boulder, CO: U.S. Department of Commerce, National Oceanic & Atmospheric Administration, Earth System Research Laboratory, Physical Sciences Division. http://www.esrl.noaa.gov/psd/data/gridded/data.narr.monolevel.html.	Mesinger F, DiMego G, Kalnay E, Mitchell K, Shafran PC, Ebisuzaki W, Jovic D, Woollen J, Rogers E, Berbery EH, Ek MB, Fan Y, Grumbine R, Higgins W, Li H, Lin Y, Manikin G, Parrish D, Shi W. 2006. North American Regional Reanalysis. Bulletin of the American Meteorological Society. 87(3): 343-360. doi: 10.1175/BAMS-87-3-343.
NASS Cropland (2016)	NASS CropScape - Cropland Data Layer (CDL)	U.S. Department of Agriculture, National Agricultural Statistics Service (NASS)	U.S. Department of Agriculture, National Agricultural Statistics Service (NASS)	Washington, D.C.	20160212	Raster Digital Data Set	Ground Condition	20080101	20151231	https://nassgeodata.gmu.edu/CropScape/	CropScape - Cropland Data Layer [raster digital data set]. 2016. Washington, D.C.: U.S. Department of Agriculture, National Agricultural Statistics Service. https://nassgeodata.gmu.edu/CropScape/.
NHD Plus Version 2 (2012)	National Hydrography Dataset Plus (Edition 2.10)	U.S. Environmental Protection Agency	U.S. Environmental Protection Agency	Washington, D.C.	20120000	Vector Digital Data Set; Raster Digital Data Set	Publication Date	20120000	20120000	http://www.horizon-systems.com/NHDPlus/index.php	National Hydrography Dataset Plus [raster and vector digital data set]. 2012. Edition 2.10. Washington, D.C.: U.S. Environmental Protection Agency. http://www.horizon-systems.com/NHDPlus/index.php.
NLCD 2011 Land Cover (2014)	NLCD 2011 Land Cover (2011 Edition, Amended 2014)	U.S. Geological Survey	U.S. Geological Survey	Sioux Falls, SD	20141010	Raster Digital Data Set	Ground Condition	20040409	20111111	http://www.mrlc.gov	NLCD 2011 Land Cover [raster digital data set]. 2014. Edition 2011 (Amended 2014). Sioux Falls, SD: U.S. Geological Survey. http://www.mrlc.gov.	Homer CG, Dewitz JA, Yang L, Jin S, Danielson P, Xian G, Coulston J, Herold ND, Wickham JD, Megown K. 2015. Completion of the 2011 National Land Cover Database for the conterminous United States - Representing a decade of land cover change informtion. Photogrammetric Engineering and Remote Sensing. 81(5): 345-354.
NREL Global Horizontal Irradiance (2012)	NREL Global Horizontal Irradiance (GHI) for Lower 48 and Hawaii, 10 km Resolution (1998-2009)	U.S. Department of Energy, National Renewable Energy Lab (NREL)	U.S. Department of Energy, National Renewable Energy Lab (NREL)	Golden, CO	20120912	Vector Digital Data Set	Ground Condition	19980101	20091231	http://www.nrel.gov/gis/data_solar.html	Global Horizontal Irradiance (GHI) for Lower 48 and Hawaii, 10 km Resolution [vector digital data set]. 2012. Golden, CO: U.S. Department of Energy, National Renewable Energy Lab. http://www.nrel.gov/gis/data_solar.html.	Perez R, Ineichen P, Moore K, Kmiecik M, Chain C, George R, Vignola F. 2002. A New Operational Model for Satellite-Derived Irradiances: Description and Validation. Solar Energy. 73(5): 307-317. doi: 10.1016/S0038-092X(02)00122-6.
NREL Wind Resource at 50 m (2005)	NREL Annual Average Wind Resource at 50 m Height Above Ground/Surface	U.S. Department of Energy, National Renewable Energy Lab (NREL); AWS True Wind	U.S. Department of Energy, National Renewable Energy Lab (NREL)	Golden, CO	20050000	Vector Digital Data Set	Publication Date	20050000	20050000	https://www.nrel.gov/gis/data-wind.html	Annual Average Wind Resource at 50 m Height Above Ground/Surface [vector digital data set]. 2005. Golden, CO: U.S. Department of Energy, National Renewable Energy Lab. https://www.nrel.gov/gis/data-wind.html.
PRISM Max Monthly Temperature (2012)	PRISM 30-Yr Normal Maximum Monthly Temperature (1981-2010)	PRISM Climate Group at Oregon State University	PRISM Climate Group at Oregon State University	Corvallis, OR	20120710	Raster Digital Data Set	Ground Condition	19810101	20101231	http://prism.oregonstate.edu/normals/	30-yr Normal Maximum Temperature [raster digital data set]. 2012. Corvallis, OR: Oregon State University, PRISM Climate Group. http://prism.oregonstate.edu.
RMRS Degree-Days > 5 Degrees C (2010)	RMRS Degree-Days > 5 Degrees C (Based on Mean Monthly Temperature) Across All North America	Nicholas Crookston; Gerald Rehfeldt	U.S. Forest Service Rocky Mountain Research Station (RMRS), Moscow Forestry Sciences Laboratory	Moscow, ID	20100517	Raster Digital Data Set	Ground Condition	19610000	19900000	http://forest.moscowfsl.wsu.edu/climate/current/	Crookston N, Rehfeldt G. 2010. Degree-Days > 5 Degrees C (Based on Mean Monthly Temperature) Across All North America [raster digital data set]. Moscow, ID: U.S. Forest Service Rocky Mountain Research Station, Moscow Forestry Sciences Laboratory. http://forest.moscowfsl.wsu.edu/climate/current/.	Rehfeldt GE. 2006. A spline model of climate for the Western United States. Fort Collins, CO: U.S. Department of Agriculture, U.S. Forest Service, Rocky Mountain Research Station. General Technical Report RMRS-GTR-165. doi: 10.2737/RMRS-GTR-165.
RMRS Mean Annual Precipitation (2010)	RMRS Mean Annual Precipitation Across All North America	Nicholas Crookston; Gerald Rehfeldt	U.S. Forest Service Rocky Mountain Research Station (RMRS), Moscow Forestry Sciences Laboratory	Moscow, ID	20100517	Raster Digital Data Set	Ground Condition	19610000	19900000	http://forest.moscowfsl.wsu.edu/climate/current/	Crookston N, Rehfeldt G. 2010. Mean Annual Precipitation Across All North America [raster digital data set]. Moscow, ID: U.S. Forest Service Rocky Mountain Research Station, Moscow Forestry Sciences Laboratory. http://forest.moscowfsl.wsu.edu/climate/current/.	Rehfeldt GE. 2006. A spline model of climate for the Western United States. Fort Collins, CO: U.S. Department of Agriculture, U.S. Forest Service, Rocky Mountain Research Station. General Technical Report RMRS-GTR-165. doi: 10.2737/RMRS-GTR-165.

## Sheet: Method_References
Method_Reference_Name	Method_Reference
Bohrer et al. 2012	Bohrer G, Brandes D, Mandel JT, Bildstein KL, Miller TA, Lanzone M, Katzner T, Maisonneuve C, Tremblay JA. 2012. Estimating updraft velocity components over large spatial scales: contrasting migration strategies of golden eagles and turkey vultures. Ecology Letters. 15(2): 96-103. doi: 10.1111/j.1461-0248.2011.01713.x.
Dennhardt et al. 2015	Dennhardt AJ, Duerr AE, Brandes D, Katzner TE. 2015. Modeling autumn migration of a rare soaring raptor identifies new movement corridors in central Appalachia. Ecological Modelling. 303: 19-29. doi: 10.1016/j.ecolmodel.2015.02.010.
Jenness et al. 2013	Jenness J, Brost B, Beier P. 2013. Land Facet Corridor Designer: Extension for ArcGIS. Flagstaff, AZ: Jenness Enterprises. http://www.jennessent.com/arcgis/land_facets.htm.
Riley et al. 1999	Riley SJ, DeGloria SD, Elliot R. 1999. A Terrain Ruggedness Index That Quantifies Topographic Heterogeneity. Intermountain Journal of Sciences. 5(1-4): 23-27.
Theobald 2011	Theobald D. 2011. Landscape Connectivity & Pattern Tools: Toolbox for ArcGIS. Fort Collins, CO: Colorado State University.
Wilson et al. 2007	Wilson MFJ, O'Connell B, Brown C, Guinan JC, Grehan AJ. 2007. Multiscale Terrain Analysis of Multibeam Bathymetry Data for Habitat Mapping on the Continental Slope. Marine Geodesy. 30: 3-35. doi: 10.1080/01490410701295962.

## Sheet: GAP
Class_Use	Raster_Value	Ecological_System_Code	Ecological_System	NVC_and_Ecological_System_Code	Ecological_System_Description	NVC_Class_Code	NVC_Class	NVC_Subclass_Code	NVC_Subclass	NVC_Formation_Code	NVC_Formation	NVC_Division_Code	NVC_Division	NVCS_Macrogroup_Code	NVC_Macrogroup	cttnwood1	desertcool1	desertwarm1
NO	1	9238	South Florida Bayhead Swamp	01.A.3.D002M001E001	This system consists of predominately broad-leaved hardwoods emergent amidst marshes of the south Florida Everglades region. These areas are often called tree islands as they occur on slightly elevated sites above the low-relief marshes and have been considered "perhaps the most striking botanical feature in the Everglades" (Loveless 1959). Individual islands often have a characteristic shape dep…	01	Forest & Woodland	01.A	Tropical Moist Forest	01.A.03	Tropical Flooded & Swamp Forest	D002	Neotropical Flooded & Swamp Forest	M001	Caribbean & Central American Flooded & Swamp Forest	0	0	0
NO	2	9702	South Florida Cypress Dome	01.A.3.D002M001E002	This system is found primarily in the Everglades and Big Cypress regions. This system consists of small forested wetlands in poorly drained depressions which are underlain by an impervious layer that impedes drainage and traps precipitation. They receive their common name from the unique dome-shaped appearance in which trees in the center are higher than those around the sides (Monk and Brown 196…	01	Forest & Woodland	01.A	Tropical Moist Forest	01.A.03	Tropical Flooded & Swamp Forest	D002	Neotropical Flooded & Swamp Forest	M001	Caribbean & Central American Flooded & Swamp Forest	0	0	0
NO	3	9305	South Florida Dwarf Cypress Savanna	01.A.3.D002M001E003	The scrub or dwarf cypress system covers extensive areas of south Florida, especially in the Big Cypress Swamp region of southwest Florida. These stunted stands of pond-cypress grow on shallow sands or marl soils above limestone bedrock. Individual trees are usually quite small and widely scattered, with canopy coverage ranging from 30-45% (Flohrschutz 1978). The understory shares much overlap wi…	01	Forest & Woodland	01.A	Tropical Moist Forest	01.A.03	Tropical Flooded & Swamp Forest	D002	Neotropical Flooded & Swamp Forest	M001	Caribbean & Central American Flooded & Swamp Forest	0	0	0
NO	4	9236	South Florida Mangrove Swamp	01.A.4.D004M005E004	This swamp system occurs along intertidal and supratidal shorelines in southern Florida. The primary species comprising this system are red mangrove, black mangrove, white mangrove, and buttonwood, each with essentially tropical affinities and poor survival in cold temperatures. This system attains best development in low wave-energy, depositional environments. Examples occur on soils generally s…	01	Forest & Woodland	01.A	Tropical Moist Forest	01.A.04	Mangrove	D004	Atlantic & Caribbean & East Pacific Mangrove	M005	Western Atlantic & Caribbean Mangrove	0	0	0
NO	5	4132	South Florida Hardwood Hammock	01.B.1.D099M134E005	This rockland tropical hammock system, as currently defined, occurs only in extreme southern Florida. It consists of upland hardwood forest on elevated ridges of limestone in three discrete major regions; the Keys, southeastern Big Cypress, and the Miami Rock Ridge. Tropical hardwood species are diagnostic of the system, although few are common or dominant in all regions where these hammocks occu…	01	Forest & Woodland	01.B	Tropical Dry Forest	01.B.01	Tropical (Semi-) Deciduous Forest	D099	Caribbean Dry Forest	M134	Florida Hardwood Hammock Forest	0	0	0
NO	6	4135	Southeast Florida Coastal Strand and Maritime Hammock	01.B.1.D099M134E006	This ecological system occurs as a narrow band of hardwood forest and shrublands along the Atlantic coast of southeastern Florida (approximately Volusia County southward). It is found on stabilized, old, coastal dunes, often with substantial shell components. The vegetation is characterized by hardwood species with tropical affinities. As such, the northern extent of this type is limited by perio…	01	Forest & Woodland	01.B	Tropical Dry Forest	01.B.01	Tropical (Semi-) Deciduous Forest	D099	Caribbean Dry Forest	M134	Florida Hardwood Hammock Forest	0	0	0
NO	7	4134	Southwest Florida Coastal Strand and Maritime Hammock	01.B.1.D099M134E007	This ecological system occurs as a narrow band of hardwood forest lying just inland of the coastal dune system in southwestern Florida. It is found on stabilized, old, coastal dunes, often with substantial shell components. The vegetation is characterized by hardwood species with tropical affinities. As such, the northern extent of this type is limited by periodic freezes and cold tolerance of tr…	01	Forest & Woodland	01.B	Tropical Dry Forest	01.B.01	Tropical (Semi-) Deciduous Forest	D099	Caribbean Dry Forest	M134	Florida Hardwood Hammock Forest	0	0	0
NO	8	4145	South Florida Pine Rockland	01.B.1.D099M296E008	This system includes pinelands of extreme south Florida growing on limestone. The uniqueness of the flora associated with this type has long been recognized, including the number of endemic and West Indian species. It has been estimated that nearly one-third of the taxa found in this system are restricted to it, including half of south Florida's endemic plants (Stout and Marion 1993). Unlike pine…	01	Forest & Woodland	01.B	Tropical Dry Forest	01.B.01	Tropical (Semi-) Deciduous Forest	D099	Caribbean Dry Forest	M296	Caribbean Pine-Oak Dry Forest	0	0	0
NO	9	4505	Atlantic Coastal Plain Fall-line Sandhills Longleaf Pine Woodland - Open Understory	01.C.1.D006M007E009	This system occurs in the Fall-Line Sandhills region of from central North Carolina extending into central Georgia. It is the predominant system in its range, covering most of the natural landscape of the region. It occurs on upland sites ranging from gently rolling, broad ridgetops to steeper side slopes, as well as locally in mesic swales and terraces. Most soils are well- to excessively draine…	01	Forest & Woodland	01.C	Temperate Forest	01.C.01	Warm Temperate Forest	D006	Southeastern North American Warm Temperate Forest	M007	Longleaf Pine & Sand Pine Woodland	0	0	0
NO	10	4506	Atlantic Coastal Plain Fall-line Sandhills Longleaf Pine Woodland - Scrub/Shrub Understory	01.C.1.D006M007E010	This system occurs in the Fall-Line Sandhills region of from central North Carolina extending into central Georgia. It is the predominant system in its range, covering most of the natural landscape of the region. It occurs on upland sites ranging from gently rolling, broad ridgetops to steeper side slopes, as well as locally in mesic swales and terraces. Most soils are well- to excessively draine…	01	Forest & Woodland	01.C	Temperate Forest	01.C.01	Warm Temperate Forest	D006	Southeastern North American Warm Temperate Forest	M007	Longleaf Pine & Sand Pine Woodland	0	0	0
NO	11	4536	Atlantic Coastal Plain Upland Longleaf Pine Woodland	01.C.1.D006M007E011	This system of upland longleaf pine -dominated vegetation ranges from southern Virginia (beginning approximately at the James River) to northeastern Florida, and was perhaps the most extensive system in that area of the outer coastal plain. It is characterized by longleaf pine in an upland setting with natural exposure to frequent fire. A few occurrences just north of the range of longleaf pine a…	01	Forest & Woodland	01.C	Temperate Forest	01.C.01	Warm Temperate Forest	D006	Southeastern North American Warm Temperate Forest	M007	Longleaf Pine & Sand Pine Woodland	0	0	0
NO	12	5602	Atlantic Coastal Plain Xeric River Dune	01.C.1.D006M007E012	This system encompasses a range of vegetation present on inland sand dunes of the Coastal Plain of Georgia. These dunes are associated with certain rivers such as the Ohoopee and Canoochee (Wharton 1978) and are apparently eolian in origin, formed of riverine alluvial sands. The sandy soils are deep, coarse, and xeric in nature. The vegetation consists of an assemblage of xeric communities that a…	01	Forest & Woodland	01.C	Temperate Forest	01.C.01	Warm Temperate Forest	D006	Southeastern North American Warm Temperate Forest	M007	Longleaf Pine & Sand Pine Woodland	0	0	0
NO	13	4508	East Gulf Coastal Plain Interior Upland Longleaf Pine Woodland - Open Understory Modifier	01.C.1.D006M007E013	This system represents longleaf pine forests of rolling, dissected uplands of the East Gulf Coastal Plain. These stands occur inland of the coastal flatlands (sensu Peet and Allard 1993) and potentially occupy a much larger geographic area than this related system, extending landward into the Upper East Gulf Coastal Plain by about 50 miles. The characteristic species is Pinus palustris, although …	01	Forest & Woodland	01.C	Temperate Forest	01.C.01	Warm Temperate Forest	D006	Southeastern North American Warm Temperate Forest	M007	Longleaf Pine & Sand Pine Woodland	0	0	0
NO	14	4509	East Gulf Coastal Plain Interior Upland Longleaf Pine Woodland - Scrub/Shrub Modifier	01.C.1.D006M007E014	This system represents longleaf pine forests of rolling, dissected uplands of the East Gulf Coastal Plain. These stands occur inland of the coastal flatlands (sensu Peet and Allard 1993) and potentially occupy a much larger geographic area than this related system, extending landward into the Upper East Gulf Coastal Plain by about 50 miles. The characteristic species is Pinus palustris, although …	01	Forest & Woodland	01.C	Temperate Forest	01.C.01	Warm Temperate Forest	D006	Southeastern North American Warm Temperate Forest	M007	Longleaf Pine & Sand Pine Woodland	0	0	0
NO	15	4503	Florida Longleaf Pine Sandhill - Scrub/Shrub Understory Modifier	01.C.1.D006M007E015	This system represents Pinus palustris stands or "islands" on excessively well-drained, sandy soils of central Florida. In comparison with other Pinus palustris-dominated system types of the southeastern United States, this type is unique in being found within a matrix of sand pine scrub vegetation. It occurs in approximately 9 isolated patches ranging in size from 60-4000 hectares, found primari…	01	Forest & Woodland	01.C	Temperate Forest	01.C.01	Warm Temperate Forest	D006	Southeastern North American Warm Temperate Forest	M007	Longleaf Pine & Sand Pine Woodland	0	0	0
NO	16	4502	Florida Longleaf Pine Sandhill- Open Understory Modifier	01.C.1.D006M007E016	This system represents Pinus palustris stands or "islands" on excessively well-drained, sandy soils of central Florida. In comparison with other Pinus palustris-dominated system types of the southeastern United States, this type is unique in being found within a matrix of sand pine scrub vegetation. It occurs in approximately 9 isolated patches ranging in size from 60-4000 hectares, found primari…	01	Forest & Woodland	01.C	Temperate Forest	01.C.01	Warm Temperate Forest	D006	Southeastern North American Warm Temperate Forest	M007	Longleaf Pine & Sand Pine Woodland	0	0	0
NO	17	4321	West Gulf Coastal Plain Upland Longleaf Pine Forest and Woodland	01.C.1.D006M007E017	The common and unifying feature of this system is vegetation naturally dominated by longleaf pine. This was formerly the most extensive system within its natural range in western Louisiana and eastern Texas. In most of the region, longleaf pine is (presently) a distinctive, but rarely dominant, element of existing vegetation (Harcombe et al. 1993). However, this tree historically dominated the ve…	01	Forest & Woodland	01.C	Temperate Forest	01.C.01	Warm Temperate Forest	D006	Southeastern North American Warm Temperate Forest	M007	Longleaf Pine & Sand Pine Woodland	0	0	0
NO	18	4210	Atlantic Coastal Plain Central Maritime Forest	01.C.1.D006M008E018	This system encompasses most forests and shrublands of Atlantic Coast barrier islands and similar coastal strands, from Virginia Beach to central South Carolina. Areas are influenced by salt spray, extreme disturbance events, and the distinctive climate of the immediate coast. Many examples of this system will include a component of live oak or wax-myrtle. Also included are embedded freshwater de…	01	Forest & Woodland	01.C	Temperate Forest	01.C.01	Warm Temperate Forest	D006	Southeastern North American Warm Temperate Forest	M008	Southern Mixed Deciduous-Evergreen Broadleaf Forest	0	0	0
NO	19	4212	Atlantic Coastal Plain Southern Maritime Forest	01.C.1.D006M008E019	This system encompasses a range of woody vegetation present on stabilized upland dunes of barrier islands and near-coastal strands, from central South Carolina (approximately Cooper River) southward to approximately Volusia County, Florida. It includes vegetation whose structure and composition are influenced by salt spray, extreme disturbance events, and the distinctive climate of the immediate …	01	Forest & Woodland	01.C	Temperate Forest	01.C.01	Warm Temperate Forest	D006	Southeastern North American Warm Temperate Forest	M008	Southern Mixed Deciduous-Evergreen Broadleaf Forest	0	0	0
NO	20	4136	Central and South Texas Coastal Fringe Forest and Woodland	01.C.1.D006M008E020	This system includes oak-dominated forests woodlands, shrublands and savannas occurring on deep sands of the Pleistocene-aged Ingleside barrier-strandplain of the central Texas coast and the Holocene-aged eolian sand deposits of the South Texas Sand Sheet. Topography varies from larger dunes to smaller ridges and swales. Vegetation of this physiognomically variable and dynamic system primarily in…	01	Forest & Woodland	01.C	Temperate Forest	01.C.01	Warm Temperate Forest	D006	Southeastern North American Warm Temperate Forest	M008	Southern Mixed Deciduous-Evergreen Broadleaf Forest	0	0	0
NO	21	4102	East Gulf Coastal Plain Limestone Forest	01.C.1.D006M008E021	This system represents deciduous forests of the East Gulf Coastal Plain where limestone or other calcareous substrate occurs near enough to the surface to influence vegetation composition. Examples are most common in the Black Belt region of Alabama and Mississippi, but are also present in more isolated patches in other portions of the region, including western Alabama, northern Florida, and west…	01	Forest & Woodland	01.C	Temperate Forest	01.C.01	Warm Temperate Forest	D006	Southeastern North American Warm Temperate Forest	M008	Southern Mixed Deciduous-Evergreen Broadleaf Forest	0	0	0
NO	22	4150	East Gulf Coastal Plain Maritime Forest	01.C.1.D006M008E022	This system encompasses a mosaic of woody vegetation present on barrier islands and near-coastal strands along the northern Gulf of Mexico, from the Florida panhandle to southern Mississippi. Examples may include forests and/or shrublands that are found in somewhat more protected environments than ~East Gulf Coastal Plain Dune and Coastal Grassland (CES203.500)$$. Such areas include relatively st…	01	Forest & Woodland	01.C	Temperate Forest	01.C.01	Warm Temperate Forest	D006	Southeastern North American Warm Temperate Forest	M008	Southern Mixed Deciduous-Evergreen Broadleaf Forest	0	0	0
NO	23	4129	East Gulf Coastal Plain Southern Loess Bluff Forest	01.C.1.D006M008E023	This system of upland hardwood-dominated forests is defined as including both the steep loess bluffs bordering the eastern edge of the Mississippi River Alluvial Plain, ranging from south-central Mississippi to southeastern Louisiana, as well as hardwood vegetation of the "Loess Plains" immediately to the east of these bluffs and ravines. The vegetation is often richer than surrounding non-loessa…	01	Forest & Woodland	01.C	Temperate Forest	01.C.01	Warm Temperate Forest	D006	Southeastern North American Warm Temperate Forest	M008	Southern Mixed Deciduous-Evergreen Broadleaf Forest	0	0	0
NO	24	4209	East Gulf Coastal Plain Southern Mesic Slope Forest	01.C.1.D006M008E024	This forested system of the southern East Gulf and Atlantic coastal plains occurs on steep slopes, bluffs, or sheltered ravines where fire is naturally rare, generally within the natural range of spruce pine as mapped by Kossuth and Michael (1990) and southern magnolia as mapped by Outcalt (1990). Stands are mesic, and vegetation typically includes species such as American beech, southern magnoli…	01	Forest & Woodland	01.C	Temperate Forest	01.C.01	Warm Temperate Forest	D006	Southeastern North American Warm Temperate Forest	M008	Southern Mixed Deciduous-Evergreen Broadleaf Forest	0	0	0
NO	25	4153	Mississippi Delta Maritime Forest	01.C.1.D006M008E025	This system includes forests on barrier islands and spits formed during the deltaic shifts of the Mississippi River. It also includes the woody vegetation of salt domes in the Mississippi River deltaic plain. Since natural deltaic processes have been altered, barrier island are no longer being formed in the Mississippi Delta region and existing barrier islands are undergoing subsidence and beach …	01	Forest & Woodland	01.C	Temperate Forest	01.C.01	Warm Temperate Forest	D006	Southeastern North American Warm Temperate Forest	M008	Southern Mixed Deciduous-Evergreen Broadleaf Forest	0	0	0
NO	26	4130	Southern Coastal Plain Dry Upland Hardwood Forest	01.C.1.D006M008E026	This is one of three hardwood-dominated systems found in the East Gulf Coastal Plain and adjacent areas of central Florida. This type is found in the Southern Coastal Plain and Southeastern Plains (EPA Level III Ecoregion 75 and parts of 65). Examples attributable to this type are typically deciduous or mixed evergreen oak-dominated forests, often with a pine component present. Although the south…	01	Forest & Woodland	01.C	Temperate Forest	01.C.01	Warm Temperate Forest	D006	Southeastern North American Warm Temperate Forest	M008	Southern Mixed Deciduous-Evergreen Broadleaf Forest	0	0	0
NO	27	4146	Southern Coastal Plain Oak Dome and Hammock	01.C.1.D006M008E027	This small-patch system occurs in the Southern Coastal Plain (Omernik ecoregion 75). Examples are known from inland portions of this region including parts of the East Gulf Coastal Plain (TNC ecoregion 53) and Florida peninsula (TNC ecoregion 55), and nearby portions of the South Atlantic Coastal Plain (TNC ecoregion 56). Thick stands of live oak and/or sand live oak are diagnostic of this system…	01	Forest & Woodland	01.C	Temperate Forest	01.C.01	Warm Temperate Forest	D006	Southeastern North American Warm Temperate Forest	M008	Southern Mixed Deciduous-Evergreen Broadleaf Forest	0	0	0
NO	28	4137	West Gulf Coastal Plain Chenier and Upper Texas Coastal Fringe Forest and Woodland	01.C.1.D006M008E028	This system includes a range of woody vegetation present along the northern Gulf of Mexico, from Louisiana to the upper Texas coast, including shell ridges along the coast and bay margins, coastal salt domes, stranded ancient barrier ridges (Ingleside barrier strandplain), and chenier ridges of the chenier plain. It is heterogeneous in physiognomy, including forests, woodlands and shrublands. The…	01	Forest & Woodland	01.C	Temperate Forest	01.C.01	Warm Temperate Forest	D006	Southeastern North American Warm Temperate Forest	M008	Southern Mixed Deciduous-Evergreen Broadleaf Forest	0	0	0
NO	29	4204	West Gulf Coastal Plain Mesic Hardwood Forest	01.C.1.D006M008E029	This ecological system is found in limited upland areas (especially ravines and sideslopes) of the Gulf Coastal Plain west of the Mississippi River. These areas are topographically isolated from historically fire-prone, pine-dominated uplands in eastern Texas, western Louisiana, and southern Arkansas. Sites are often found along slopes above perennial streams in the region. These sites have moder…	01	Forest & Woodland	01.C	Temperate Forest	01.C.01	Warm Temperate Forest	D006	Southeastern North American Warm Temperate Forest	M008	Southern Mixed Deciduous-Evergreen Broadleaf Forest	0	0	0
NO	30	4541	East-Central Texas Plains Pine Forest and Woodland	01.C.1.D006M157E030	This system, dominated by loblolly pine, is endemic to central Texas. Locally this is known as the "Bastrop Pines." Examples may share similarities, in terms of the vegetation, with Coastal Plain pine-hardwood systems to the east (TNC Ecoregions 40 and 41) but differ in the fact that this system contains only loblolly pine which is generally considered successional in the more eastern systems. Th…	01	Forest & Woodland	01.C	Temperate Forest	01.C.01	Warm Temperate Forest	D006	Southeastern North American Warm Temperate Forest	M157	Loblolly & Shortleaf Pine - Oak Forest & Woodland	0	0	0
NO	31	4332	West Gulf Coastal Plain Pine-Hardwood Forest	01.C.1.D006M157E031	This West Gulf Coastal Plain ecological system consists of forests and woodlands dominated by loblolly pine and/or shortleaf pine in combination with a host of dry to dry-mesic site hardwood species. This type was the historical matrix (dominant vegetation type) for large portions of TNC ecoregion 40 (Upper West Gulf Coastal Plain) where it replaced longleaf pine-dominated vegetation. In this reg…	01	Forest & Woodland	01.C	Temperate Forest	01.C.01	Warm Temperate Forest	D006	Southeastern North American Warm Temperate Forest	M157	Loblolly & Shortleaf Pine - Oak Forest & Woodland	0	0	0
NO	32	4336	West Gulf Coastal Plain Sandhill Oak and Shortleaf Pine Forest and Woodland	01.C.1.D006M157E032	This ecological system occurs west of the Mississippi River primarily outside the natural range of longleaf pine and less commonly within. Like other sandhill systems of the Gulf and Atlantic coastal plains, this type is found on uplands underlain with deep, coarse sandy soils. These sites are typified by low fertility and moisture retention, which contribute to open tree canopies with usually <6…	01	Forest & Woodland	01.C	Temperate Forest	01.C.01	Warm Temperate Forest	D006	Southeastern North American Warm Temperate Forest	M157	Loblolly & Shortleaf Pine - Oak Forest & Woodland	0	0	0
NO	33	4504	Atlantic Coastal Plain Fall-Line Sandhills Longleaf Pine Woodland - Loblolly Modifier	01.C.1.D006M305E033	This system occurs in the Fall-Line Sandhills region of from central North Carolina extending into central Georgia. It is the predominant system in its range, covering most of the natural landscape of the region. It occurs on upland sites ranging from gently rolling, broad ridgetops to steeper side slopes, as well as locally in mesic swales and terraces. Most soils are well- to excessively draine…	01	Forest & Woodland	01.C	Temperate Forest	01.C.01	Warm Temperate Forest	D006	Southeastern North American Warm Temperate Forest	M305	Southeastern North American Ruderal Forest & Plantation	0	0	0
NO	34	8201	Deciduous Plantations	01.C.1.D006M305E034	Even-aged, regularly spaced forest stands established by planting and/or seeding in the process of afforestation or reforestation where individual trees are generally > 5 meters in height. Specifically, this class refers to plantations dominated by deciduous species.	01	Forest & Woodland	01.C	Temperate Forest	01.C.01	Warm Temperate Forest	D006	Southeastern North American Warm Temperate Forest	M305	Southeastern North American Ruderal Forest & Plantation	0	0	0
NO	35	4507	East Gulf Coastal Plain Interior Upland Longleaf Pine Woodland - Loblolly Modifier	01.C.1.D006M305E035	This system represents longleaf pine forests of rolling, dissected uplands of the East Gulf Coastal Plain. These stands occur inland of the coastal flatlands (sensu Peet and Allard 1993) and potentially occupy a much larger geographic area than this related system, extending landward into the Upper East Gulf Coastal Plain by about 50 miles. The characteristic species is Pinus palustris, although …	01	Forest & Woodland	01.C	Temperate Forest	01.C.01	Warm Temperate Forest	D006	Southeastern North American Warm Temperate Forest	M305	Southeastern North American Ruderal Forest & Plantation	0	0	0
NO	36	4501	East Gulf Coastal Plain Interior Upland Longleaf Pine Woodland - Offsite Hardwood Modifier	01.C.1.D006M305E036	This system represents longleaf pine forests of rolling, dissected uplands of the East Gulf Coastal Plain. These stands occur inland of the coastal flatlands (sensu Peet and Allard 1993) and potentially occupy a much larger geographic area than this related system, extending landward into the Upper East Gulf Coastal Plain by about 50 miles. The characteristic species is Pinus palustris, although …	01	Forest & Woodland	01.C	Temperate Forest	01.C.01	Warm Temperate Forest	D006	Southeastern North American Warm Temperate Forest	M305	Southeastern North American Ruderal Forest & Plantation	0	0	0
NO	37	9902	East Gulf Coastal Plain Near-Coast Pine Flatwoods - Offsite Hardwood Modifier	01.C.1.D006M305E037	This system of open forests or woodlands occupies broad, sandy flatlands in a relatively narrow band along the northern Gulf of Mexico coast east of the Mississippi River [see map in Peet and Allard (1993)]. These areas, often called "flatwoods," are subject to high fire-return intervals even though they are subject to seasonally high water tables. Overstory vegetation is characterized by Pinus p…	01	Forest & Woodland	01.C	Temperate Forest	01.C.01	Warm Temperate Forest	D006	Southeastern North American Warm Temperate Forest	M305	Southeastern North American Ruderal Forest & Plantation	0	0	0
NO	38	8202	Evergreen Plantation or Managed Pine	01.C.1.D006M305E038	Even-aged, regularly spaced forest stands established by planting and/or seeding in the process of afforestation or reforestation where individual trees are generally > 5 meters in height. Specifically, this class refers to plantations dominated by evergreen species.	01	Forest & Woodland	01.C	Temperate Forest	01.C.01	Warm Temperate Forest	D006	Southeastern North American Warm Temperate Forest	M305	Southeastern North American Ruderal Forest & Plantation	0	0	0
NO	39	5501	California Central Valley Mixed Oak Savanna	01.C.1.D007M009E039	Historically, these savannas occurred on alluvial terraces and flat plains, often with deep, fertile soils, throughout the California Central Valley from Lake Shasta south to Los Angeles County. Valley oak is the characteristic oak of these savannas, though other types may be present, including interior live oak, coast live oak, blue oak, California buckeye, Texas redbud, California juniper, and …	01	Forest & Woodland	01.C	Temperate Forest	01.C.01	Warm Temperate Forest	D007	Southwestern North American Warm Temperate Forest	M009	California Forest & Woodland	0	0	0
NO	40	4545	California Coastal Closed-Cone Conifer Forest and Woodland	01.C.1.D007M009E040	These forests and woodlands are limited to coastal areas that receive more annual precipitation than nearby coastal chaparral. Highly localized endemic tree species include Monterey cypress, Gowen cypress, and Santa Cruz Island cypress in scattered groves along coastal Mendocino, San Mateo, Santa Cruz, and Monterey counties. Shore pine, lodgepole pine, bishop pine, Torrey pine, and Monterey pine …	01	Forest & Woodland	01.C	Temperate Forest	01.C.01	Warm Temperate Forest	D007	Southwestern North American Warm Temperate Forest	M009	California Forest & Woodland	0	0	0
NO	41	5502	California Coastal Live Oak Woodland and Savanna	01.C.1.D007M009E041	These coast live oak-dominated woodlands occur throughout the Pacific coastal areas from Sonoma County, California, south to Baja California. Cover varies from nearly interlocking canopies with lush understory shrubs such as California blackberry, creeping snowberry, toyon, and poison-oak, to more open conditions with long-lived grasses. More open stands typically occur on south-facing slopes. De…	01	Forest & Woodland	01.C	Temperate Forest	01.C.01	Warm Temperate Forest	D007	Southwestern North American Warm Temperate Forest	M009	California Forest & Woodland	0	0	0
NO	42	5503	California Lower Montane Blue Oak-Foothill Pine Woodland and Savanna	01.C.1.D007M009E042	This is an open pine-oak woodland of the valley margins and foothills of the Sierra Nevada and Coast Ranges of California from approximately 120-1200 m 360-3600 feet elevation on rolling plains and dry slopes. A high-quality stands are open and park-like foothill pine with blue oak, interior live oak, coast live oak , valley oak, California buckeye, manzanita, redbud, buckbrush, California coffee…	01	Forest & Woodland	01.C	Temperate Forest	01.C.01	Warm Temperate Forest	D007	Southwestern North American Warm Temperate Forest	M009	California Forest & Woodland	0	0	0
NO	43	4511	Central and Southern California Mixed Evergreen Woodland	01.C.1.D007M009E043	This system occurs from Monterey, California, south across the outer Central Coast Ranges to crests of Peninsular Ranges. In much of tits range, conifer treess are infrequent, Coulter pine occurs in scattered stands and bigcone Douglas-fir picks up in Transverse Ranges south to Mexico. Characteristic tree species include canyon live oak, coast live oak, California black oak, California laurel, bi…	01	Forest & Woodland	01.C	Temperate Forest	01.C.01	Warm Temperate Forest	D007	Southwestern North American Warm Temperate Forest	M009	California Forest & Woodland	0	0	0
NO	44	4317	Mediterranean California Lower Montane Black Oak-Conifer Forest and Woodland	01.C.1.D007M009E044	These are mixed oak - conifer forests and woodlands, found in the valley bottoms, valley margins and canyon and foothill slopes of northwestern California and southwestern Oregon. Ponderosa pine is usually present with one or more oaks, most commonly California black oak, Oregon white oak, canyon live oak or interior live oak. In many stands, Douglas-fir can occur as well, or replace much or all …	01	Forest & Woodland	01.C	Temperate Forest	01.C.01	Warm Temperate Forest	D007	Southwestern North American Warm Temperate Forest	M009	California Forest & Woodland	0	0	0
NO	45	5504	Southern California Oak Woodland and Savanna	01.C.1.D007M009E045	These oak woodlands and savannas occur in coastal plains and intermountain valleys from Ventura County, California, south into Baja California, Mexico. Coast live oak, interior live oak, Engelmann oak, and/or California walnut dominate a mixed closed or open canopy. Southern chaparral species such as common chamise, lemonade sumac, sugarbush, skunkbush, ceanothus spp., currant spp., and manzanita…	01	Forest & Woodland	01.C	Temperate Forest	01.C.01	Warm Temperate Forest	D007	Southwestern North American Warm Temperate Forest	M009	California Forest & Woodland	0	0	0
NO	46	4143	Madrean Encinal	01.C.1.D007M010E046	These oak woodlands occur on bajadas, foothills, canyons, and plateaus in north-central Mexico, Trans-Pecos Texas, southern New Mexico and Arizona. It is dominated by Madrean evergreen oaks such as Arizona white oak, Emory oak, gray oak, Mexican blue oak, and Toumey oak. Madrean pines, Arizona cypress, pinyon and juniper trees may be present, but are less abundant than oaks. Chaparral species inc…	01	Forest & Woodland	01.C	Temperate Forest	01.C.01	Warm Temperate Forest	D007	Southwestern North American Warm Temperate Forest	M010	Madrean Warm Lowland Evergreen Woodland	0	0	0
NO	47	4518	Madrean Pinyon-Juniper Woodland	01.C.1.D007M010E047	Madrean pinyon-juniper woodlands occurring on foothills, mountains and plateaus in north-central Mexico, Trans-Pecos Texas, southern New Mexico and Arizona. Soils are generally dry and rocky. The presence of Mexican pinyon, border pinyon, or other Madrean trees and shrubs is characteristic of this woodland. Redberry juniper, alligator juniper, Pinchot's juniper, one-seed juniper, and/or two-needl…	01	Forest & Woodland	01.C	Temperate Forest	01.C.01	Warm Temperate Forest	D007	Southwestern North American Warm Temperate Forest	M010	Madrean Warm Lowland Evergreen Woodland	0	0	0
NO	48	4315	Madrean Pine-Oak Forest and Woodland	01.C.1.D007M011E048	These Madrean forests and woodlands are common in the Sierra Madre mountains of northern Mexico and extend north into mountains in Trans-Pecos Texas and southern New Mexico and Arizona. Common trees are Arizona pine, apache pine, Chihuahuan pine, southwestern white pine, Arizona white oak, Emory oak, or gray oak intermingled with shrub patches on mid-elevation slopes (1500-2300 m elevation). Othe…	01	Forest & Woodland	01.C	Temperate Forest	01.C.01	Warm Temperate Forest	D007	Southwestern North American Warm Temperate Forest	M011	Madrean Warm Montane Forest & Woodland	0	0	0
NO	49	4316	Madrean Upper Montane Conifer-Oak Forest and Woodland	01.C.1.D007M011E049	These Madrean forests and woodlands occur at upper elevations in the Sierra Madre mountains of northern Mexico and extends north to "Sky Islands", isolated desert mountains in southeastern Arizona. They are restricted to cooler north and east facing slopes at high elevations (1980-2440 m) of the Chiricahua, Huachuca, Pinaleno, Santa Catalina, and Santa Rita mountains. Common trees are Douglas-fir…	01	Forest & Woodland	01.C	Temperate Forest	01.C.01	Warm Temperate Forest	D007	Southwestern North American Warm Temperate Forest	M011	Madrean Warm Montane Forest & Woodland	0	0	0
NO	50	4155	Edwards Plateau Dry-Mesic Slope Forest and Woodland	01.C.1.D007M015E050	This system occurs on dry-mesic, middle slopes of the rolling uplands of the Edwards Plateau of Texas. The canopy is typically dominated by deciduous trees, including Buckley oak, Texas ash, or cedar elm. Plateau live oak and Ashe's juniper are often present but not dominant in this system. Canopy closure is variable, and this system can be expressed as forests and woodlands.	01	Forest & Woodland	01.C	Temperate Forest	01.C.01	Warm Temperate Forest	D007	Southwestern North American Warm Temperate Forest	M015	Comanchian Forest & Woodland	0	0	0
NO	51	4152	Edwards Plateau Limestone Savanna and Woodland	01.C.1.D007M015E051	This system occurs primarily on limestone soils in the Edwards Plateau and forms the is the most prevalent system within this area of Texas. It can also occur on limestone in the shortgrass regions of Texas and north into Oklahoma. This system is typified by a mosaic of evergreen oak forests, woodlands and savannas over shallow soils of rolling uplands and upper slopes. Plateau live oak or Ashe's…	01	Forest & Woodland	01.C	Temperate Forest	01.C.01	Warm Temperate Forest	D007	Southwestern North American Warm Temperate Forest	M015	Comanchian Forest & Woodland	0	0	0
NO	52	4208	Edwards Plateau Mesic Canyon	01.C.1.D007M015E052	This system is largely endemic to the Edwards Plateau ecoregion and occurs on canyon bottoms, mesic lower slopes and steep canyons, primarily in the Southern Balcones Escarpment, but also in the Eastern Balcones Escarpment. This system also include areas of cliff faces and lower slopes of boxed canyons occurring as narrow, sometimes long bands in areas often with seeps where moisture is consisten…	01	Forest & Woodland	01.C	Temperate Forest	01.C.01	Warm Temperate Forest	D007	Southwestern North American Warm Temperate Forest	M015	Comanchian Forest & Woodland	0	0	0
NO	53	7602	Llano Uplift Acidic Forest, Woodland and Glade	01.C.1.D007M015E053	This upland matrix system occurs primarily on coarse soils derived from the weathering of underlying granites in the Llano Uplift region of Texas. The underlying granitic substrate determines the range of this system. It is comprised of a mosaic of vegetation types, including closed-canopy forests, open woodlands, savannas and sparsely vegetated rock outcrops. Common trees include blackjack oak, …	01	Forest & Woodland	01.C	Temperate Forest	01.C.01	Warm Temperate Forest	D007	Southwestern North American Warm Temperate Forest	M015	Comanchian Forest & Woodland	0	0	0
NO	54	4550	East Cascades Oak-Ponderosa Pine Forest and Woodland	01.C.1.D007M019E054	Forests and woodlands at or near lower treeline in foothills of the eastern Cascades in Washington and Oregon within 65 km (40 miles) of the Columbia River Gorge and in the Columbia Plateau ecoregion. Elevations range from 460 to 1920 m. Most occurrences of this system are dominated by a mix of Oregon white oak and ponderosa pine or Douglas-fir. Isolated, taller ponderosa pine or Douglas-fir over…	01	Forest & Woodland	01.C	Temperate Forest	01.C.01	Warm Temperate Forest	D007	Southwestern North American Warm Temperate Forest	M019	Californian-Vancouverian Foothill & Valley Forest & Woodland	0	0	0
NO	55	4320	Mediterranean California Mixed Evergreen Forest	01.C.1.D007M019E055	This ecological system occurs from the Santa Cruz Mountains, California, north into southwestern Oregon throughout the outer and middle Coast Ranges. It occurs just inland of the redwood belt . It also occurs in southern California in more mesic, protected, cooler sites of the Transverse and Peninsular ranges. Characteristic trees include Douglas-fir, canyon live oak, tanoak, Pacific madrone, Cal…	01	Forest & Woodland	01.C	Temperate Forest	01.C.01	Warm Temperate Forest	D007	Southwestern North American Warm Temperate Forest	M019	Californian-Vancouverian Foothill & Valley Forest & Woodland	0	0	0
NO	56	4144	Mediterranean California Mixed Oak Woodland	01.C.1.D007M019E056	Mixed oak woodlands from southwestern Oregon and southwestern Oregon, with Oregon white oak and California black oak. Occasionally other hardwoods, including Canyon live oak or madrone can be important, but conifers are not as important or common in this hardwood forest and woodland system. The understory in good condition areas are usually native perennial grass or deciduous shrubs (poison oak o…	01	Forest & Woodland	01.C	Temperate Forest	01.C.01	Warm Temperate Forest	D007	Southwestern North American Warm Temperate Forest	M019	Californian-Vancouverian Foothill & Valley Forest & Woodland	0	0	0
NO	57	4319	North Pacific Dry Douglas-fir-(Madrone) Forest and Woodland	01.C.1.D007M019E057	This system is most common in the Puget Trough - Willamette Valley ecoregion but also occurs in adjacent ecoregions. These woodlands are fairly dry conifer forests dominated by Douglas fir, often with madrone or Oregon white oak, but rarely with other conifers present. Historically this was a widespread, fire maintained type, which has moved to occupy areas that were formerly prairies and oak sav…	01	Forest & Woodland	01.C	Temperate Forest	01.C.01	Warm Temperate Forest	D007	Southwestern North American Warm Temperate Forest	M019	Californian-Vancouverian Foothill & Valley Forest & Woodland	0	0	0
NO	58	4110	North Pacific Oak Woodland	01.C.1.D007M019E058	This ecological system is limited to the southern portions of the North Pacific region. It occurs primarily in the Puget Trough and Willamette Valley but trickles down into the Klamath ecoregion and into California. The woodlands and forests are dominated by Oregon white oak, and are found on dry, predominantly low-elevation sites and/or sites that experienced frequent presettlement fires. Many p…	01	Forest & Woodland	01.C	Temperate Forest	01.C.01	Warm Temperate Forest	D007	Southwestern North American Warm Temperate Forest	M019	Californian-Vancouverian Foothill & Valley Forest & Woodland	0	0	0
NO	59	5811	Edwards Plateau Limestone Shrubland	01.C.1.D060M158E059	This system occurs as a matrix on relatively thin-soiled surfaces of plateaus of the massive limestones such as the Edwards limestone. These short to tall shrublands are variable in density depending on amount of bedrock. White shin oak is an important component of the system, with some areas dominated by plateau live oak. Ashe's juniper is often an important component of this system. Other speci…	01	Forest & Woodland	01.C	Temperate Forest	01.C.01	Warm Temperate Forest	D060	Southwestern North American Warm Temperate Scrub Woodland & Shrubland	M158	Southern Plains Scrub Woodland & Shrubland	0	0	0
NO	60	4126	Allegheny-Cumberland Dry Oak Forest and Woodland - Hardwood	01.C.2.D008M012E060	This system encompasses dry hardwood forests on predominately acidic substrates in the Allegheny and Cumberland plateaus, and ridges in the southern Ridge and Valley, mostly west of the Allegheny Front. These forests are typically dominated by white oak, southern red oak, chestnut oak, scarlet oak, and black oak, with lesser amounts of red maple, pignut hickory, mockernut hickory, and sometimes s…	01	Forest & Woodland	01.C	Temperate Forest	01.C.02	Cool Temperate Forest	D008	Eastern North American Cool Temperate Forest	M012	Central Oak-Hardwood & Pine Forest	0	0	0
NO	61	4307	Allegheny-Cumberland Dry Oak Forest and Woodland - Pine Modifier	01.C.2.D008M012E061	This system encompasses dry hardwood forests on acidic substrates in the Allegheny and Cumberland plateaus, and ridges in the Ridge and Valley. This system can also be found as small isolated patches in the Southern Blue Ridge. Its range is more or less consistent with the "Mixed Mesophytic Forest Region" of Braun (1950) and Greller (1988), although it is not a mesic forest type. These forests ca…	01	Forest & Woodland	01.C	Temperate Forest	01.C.02	Cool Temperate Forest	D008	Eastern North American Cool Temperate Forest	M012	Central Oak-Hardwood & Pine Forest	0	0	0
NO	62	4127	Central and Southern Appalachian Montane Oak Forest	01.C.2.D008M012E062	This system is found in the southern and central Appalachian Mountains north to Virginia and West Virgnia. These high-elevation deciduous forests occur on exposed sites mostly between 3000-4500 feet elevation. The weathered soils are thin, nutrient-poor, low in organic matter, and acidic. The forests are dominated by red oak and white oak, with the individuals often stunted or wind-flagged. Chest…	01	Forest & Woodland	01.C	Temperate Forest	01.C.02	Cool Temperate Forest	D008	Eastern North American Cool Temperate Forest	M012	Central Oak-Hardwood & Pine Forest	0	0	0
NO	63	4101	Central and Southern Appalachian Northern Hardwood Forest	01.C.2.D008M012E063	This system consists of hardwood forests of the higher elevation zones of the Southern Appalachians, generally above 4500 feet. Included are classic northern hardwood forests as well as high-elevation oak forests. Thus, examples may be dominated by Quercus rubra or various combinations of mesophytic hardwoods. High-elevation climate is the most important ecological factor. Included in this system…	01	Forest & Woodland	01.C	Temperate Forest	01.C.02	Cool Temperate Forest	D008	Eastern North American Cool Temperate Forest	M012	Central Oak-Hardwood & Pine Forest	0	0	0
NO	64	4330	Central Appalachian Oak and Pine Forest	01.C.2.D008M012E064	These forests cover large areas in the central Appalachians and northern Piedmont, north to central New England. The setting ranges from rolling hills to steep slopes, with occasional occurrences on more level topography. The soils are coarse and infertile; they may be deep (on glacial deposits in the northern part of the range), or shallow, on rocky slopes of acidic rock. The well-drained soils …	01	Forest & Woodland	01.C	Temperate Forest	01.C.02	Cool Temperate Forest	D008	Eastern North American Cool Temperate Forest	M012	Central Oak-Hardwood & Pine Forest	0	0	0
NO	65	4118	Crosstimbers Oak Forest and Woodland	01.C.2.D008M012E065	Crosstimbers woodlands and forests are primarily found within central Texas and Oklahoma, ranging north to southeastern Kansas, and east into eastern Oklahoma. They are common in large areas within their range. The area consists of rolling plains with primarily sandy to loamy soils. Rainfall can be moderate, but somewhat erratic, therefore water is often lacking for the plants during part of the …	01	Forest & Woodland	01.C	Temperate Forest	01.C.02	Cool Temperate Forest	D008	Eastern North American Cool Temperate Forest	M012	Central Oak-Hardwood & Pine Forest	0	0	0
NO	66	4303	East Gulf Coastal Plain Black Belt Calcareous Prairie and Woodland - Woodland Modifier	01.C.2.D008M012E066	This system includes natural grassland vegetation and associated wooded vegetation in a relatively small natural region of Mississippi and Alabama north to a small part of southern Tennessee (Black Belt Subsection 231Ba of Keys et al. 1995; Blackland Prairie Ecoregion 65a of Griffith et al. 2001). It occurs over relatively deep soils (as opposed to "glades and barrens"), with circumneutral surfac…	01	Forest & Woodland	01.C	Temperate Forest	01.C.02	Cool Temperate Forest	D008	Eastern North American Cool Temperate Forest	M012	Central Oak-Hardwood & Pine Forest	0	0	0
NO	67	4117	East Gulf Coastal Plain Northern Dry Upland Hardwood Forest	01.C.2.D008M012E067	This system represents dry, upland, predominantly hardwood forests of limited portions of the Coastal Plain of western Kentucky and Tennessee, northern Mississippi and Alabama. The core range of this type lies within the Northern Hilly Coastal Plain (Level IV Ecoregion 65e) of Omernik (EPA 2004), which includes the Northern Pontotoc Ridge (222Cf), Upper Loam Hills (222Cg), and Northern Loessal Hi…	01	Forest & Woodland	01.C	Temperate Forest	01.C.02	Cool Temperate Forest	D008	Eastern North American Cool Temperate Forest	M012	Central Oak-Hardwood & Pine Forest	0	0	0
NO	68	4103	East Gulf Coastal Plain Northern Loess Plain Oak-Hickory Upland - Hardwood Modifier	01.C.2.D008M012E068	This is the former matrix hardwood system of the most northern portions of the Upper East Gulf Coastal Plain of western Tennessee, western Kentucky, southern Illinois, and northern Mississippi. Extensive forests once covered this broad area of generally flat to rolling uplands. Most have been cleared for agriculture due to the rich, productive soils derived from relatively thick loess deposits. T…	01	Forest & Woodland	01.C	Temperate Forest	01.C.02	Cool Temperate Forest	D008	Eastern North American Cool Temperate Forest	M012	Central Oak-Hardwood & Pine Forest	0	0	0
NO	69	4105	East Gulf Coastal Plain Northern Loess Plain Oak-Hickory Upland - Juniper Modifier	01.C.2.D008M012E069	This is the former matrix hardwood system of the most northern portions of the Upper East Gulf Coastal Plain of western Tennessee, western Kentucky, southern Illinois, and northern Mississippi. Extensive forests once covered this broad area of generally flat to rolling uplands. Most have been cleared for agriculture due to the rich, productive soils derived from relatively thick loess deposits. T…	01	Forest & Woodland	01.C	Temperate Forest	01.C.02	Cool Temperate Forest	D008	Eastern North American Cool Temperate Forest	M012	Central Oak-Hardwood & Pine Forest	0	0	0
NO	70	4140	East-Central Texas Plains Post Oak Savanna and Woodland	01.C.2.D008M012E070	This system is primarily found within eastern Texas, lying in a broad band west of the Upper West Gulf Coastal Plain and Gulf Coast Prairies and Marshes ecoregions, ranging from Live Oak and Atascosa counties in the south and trending in a northeasterly band to the Red River along the Oklahoma-Texas border. It exhibits some floristic and physiognomic variation across this northeast-southwest grad…	01	Forest & Woodland	01.C	Temperate Forest	01.C.02	Cool Temperate Forest	D008	Eastern North American Cool Temperate Forest	M012	Central Oak-Hardwood & Pine Forest	0	0	0
NO	71	4151	Lower Mississippi River Dune Woodland and Forest	01.C.2.D008M012E071	This system represents the vegetation of sand dunes and related eolian features of the lower Mississippi River Alluvial Valley in Missouri and Arkansas. These Pleistocene dunes were overlooked or unrecognized until the late 1970s (Saucier 1978). This fact coupled with long periods of weathering and human disturbance, as well as proximity to a terrace mapped as "prairie" in General Land Office rec…	01	Forest & Woodland	01.C	Temperate Forest	01.C.02	Cool Temperate Forest	D008	Eastern North American Cool Temperate Forest	M012	Central Oak-Hardwood & Pine Forest	0	0	0
NO	72	4139	Mississippi River Alluvial Plain Dry-Mesic Loess Slope Forest	01.C.2.D008M012E072	This system of dry-mesic upland forests occurs most extensively on west-facing loess slopes on southern Crowley's Ridge, with more limited occurrences on northern Crowley's Ridge and in the erosional slopes and hills that bound the Grand Prairie terrace of Arkansas and Macon Ridge in Louisiana and Arkansas. The vegetation is very distinctive from that of the adjacent alluvial plain, and the sites…	01	Forest & Woodland	01.C	Temperate Forest	01.C.02	Cool Temperate Forest	D008	Eastern North American Cool Temperate Forest	M012	Central Oak-Hardwood & Pine Forest	0	0	0
NO	73	4121	North-Central Interior Dry Oak Forest and Woodland	01.C.2.D008M012E073	These forests and woodlands are found throughout the glaciated Midwest from eastern North Dakota to northern Missouri and western Ohio. They are common and can occur within larger prairie landscapes or adjacent to oak savannas and richer oak forests. Soils are well drained sand or sandy loam. Trees form a moderately closed to closed canopy, with canopy closure increasing with time since fire. Fir…	01	Forest & Woodland	01.C	Temperate Forest	01.C.02	Cool Temperate Forest	D008	Eastern North American Cool Temperate Forest	M012	Central Oak-Hardwood & Pine Forest	0	0	0
NO	74	4120	North-Central Interior Dry-Mesic Oak Forest and Woodland	01.C.2.D008M012E074	These oak forests and woodlands are found throughout the glaciated Midwest, typically in gently rolling landscapes. They can occur on uplands within a prairie landscape and near floodplains, or on rolling glacial moraines. Forest cover can range from a dense to moderately open canopy and there is commonly a dense shrub layer. Fire-resistant oak species, in particular bur oak, northern red oak, an…	01	Forest & Woodland	01.C	Temperate Forest	01.C.02	Cool Temperate Forest	D008	Eastern North American Cool Temperate Forest	M012	Central Oak-Hardwood & Pine Forest	0	0	0
NO	75	4106	Northeastern Interior Dry Oak Forest - Mixed Modifier	01.C.2.D008M012E075	These oak-dominated forests are one of the matrix forest systems in the northeastern and north-central U.S. Occurring in dry to dry-mesic settings, they grade from closed-canopy forests to patchy-canopy woodlands. They cover large expanses at low to mid elevations, where the topography is flat to gently rolling, occasionally steep. Soils are acidic and relatively infertile, but not strongly xeric…	01	Forest & Woodland	01.C	Temperate Forest	01.C.02	Cool Temperate Forest	D008	Eastern North American Cool Temperate Forest	M012	Central Oak-Hardwood & Pine Forest	0	0	0
NO	76	4304	Northeastern Interior Dry Oak Forest - Virginia/Pitch Pine Modifier	01.C.2.D008M012E076	These oak-dominated forests are one of the matrix forest systems in the northeastern and north-central U.S. Occurring in dry to dry-mesic settings, they grade from closed-canopy forests to patchy-canopy woodlands. They cover large expanses at low to mid elevations, where the topography is flat to gently rolling, occasionally steep. Soils are acidic and relatively infertile, but not strongly xeric…	01	Forest & Woodland	01.C	Temperate Forest	01.C.02	Cool Temperate Forest	D008	Eastern North American Cool Temperate Forest	M012	Central Oak-Hardwood & Pine Forest	0	0	0
NO	77	4104	Northeastern Interior Dry Oak Forest-Hardwood Modifier	01.C.2.D008M012E077	These oak-dominated forests are one of the matrix forest systems in the northeastern and north-central U.S. Occurring in dry to dry-mesic settings, they grade from closed-canopy forests to patchy-canopy woodlands. They cover large expanses at low to mid elevations, where the topography is flat to gently rolling, occasionally steep. Soils are acidic and relatively infertile, but not strongly xeric…	01	Forest & Woodland	01.C	Temperate Forest	01.C.02	Cool Temperate Forest	D008	Eastern North American Cool Temperate Forest	M012	Central Oak-Hardwood & Pine Forest	0	0	0
NO	78	4114	Northeastern Interior Dry-Mesic Oak Forest	01.C.2.D008M012E078	These oak-dominated, closed-canopy forests are one of the major forest systems in the temperate regions of the northeastern and north-central U.S. They cover large expanses at low to mid elevations, where the topography is flat to gently rolling, occasionally steep. Soils are mostly acidic and relatively infertile. Oak species characteristic of moderately moist soils (e.g., red oak, white oak, bl…	01	Forest & Woodland	01.C	Temperate Forest	01.C.02	Cool Temperate Forest	D008	Eastern North American Cool Temperate Forest	M012	Central Oak-Hardwood & Pine Forest	0	0	0
NO	79	4313	Northern Atlantic Coastal Plain Dry Hardwood Forest	01.C.2.D008M012E079	This system is comprised of mostly dry hardwood forests largely dominated by oaks, ranging from sandy glacial and outwash deposits of Cape Cod and Long Island south through the coastal plain of Maryland and Virginia (to about the James River). They occur on acidic, sandy to gravelly soils with a thick duff layer. White oak, red oak, chestnut oak, and scarlet oak are typical, and American holly is…	01	Forest & Woodland	01.C	Temperate Forest	01.C.02	Cool Temperate Forest	D008	Eastern North American Cool Temperate Forest	M012	Central Oak-Hardwood & Pine Forest	0	0	0
NO	80	4337	Crowley's Ridge Sand Forest	01.C.2.D008M012E080	This system of upland shortleaf pine - hardwood forests is confined to Crowley's Ridge on the western side of the Mississippi River. This vegetation is very distinctive from that of the adjacent alluvial plain, and the ridge itself also contrasts sharply with the adjacent alluvial plain. Crowley's Ridge is a remnant loess-capped feature rising from 30 m to over 60 m (100-200 feet) above the alluv…	01	Forest & Woodland	01.C	Temperate Forest	01.C.02	Cool Temperate Forest	D008	Eastern North American Cool Temperate Forest	M012	Central Oak-Hardwood & Pine Forest	0	0	0
NO	81	4122	Ouachita Montane Oak Forest	01.C.2.D008M012E081	This system represents hardwood forests of the highest elevations of the Ouachita, Rich, and Black Fork mountains of Arkansas and Oklahoma (about 790-850 m [2600-2800 feet]). Vegetation consists of either forests or open woodlands dominated by white oak or post oak. Canopy trees are often stunted due to the effects of ice, wind and cold conditions, in combination with fog, shallow soils over rock…	01	Forest & Woodland	01.C	Temperate Forest	01.C.02	Cool Temperate Forest	D008	Eastern North American Cool Temperate Forest	M012	Central Oak-Hardwood & Pine Forest	0	0	0
NO	82	4149	Ozark-Ouachita Dry Oak Woodland	01.C.2.D008M012E082	This system occurs in the Ozark and Ouachita Highlands and far western portions of the Interior Low Plateau regions along gentle to steep slopes and over bluff escarpments with southerly to westerly aspects. Parent material can range from calcareous to acidic with very shallow, well- to excessively well-drained soils. This system was historically woodland in structure, composition, and process bu…	01	Forest & Woodland	01.C	Temperate Forest	01.C.02	Cool Temperate Forest	D008	Eastern North American Cool Temperate Forest	M012	Central Oak-Hardwood & Pine Forest	0	0	0
NO	83	4115	Ozark-Ouachita Dry-Mesic Oak Forest	01.C.2.D008M012E083	This system is found throughout the Ozark and Ouachita Highlands ranging to the western edge of the Interior Low Plateau. It is the matrix system of this region and occurs on dry-mesic to mesic, gentle to moderately steep slopes. Soils are typically moderately to well-drained and more fertile than those associated with oak woodlands. A closed canopy of northern red oak and white oak often associa…	01	Forest & Woodland	01.C	Temperate Forest	01.C.02	Cool Temperate Forest	D008	Eastern North American Cool Temperate Forest	M012	Central Oak-Hardwood & Pine Forest	0	0	0
NO	84	4125	Southern and Central Appalachian Oak Forest	01.C.2.D008M012E084	This system consists of dry-mesic forests occurring on open topography at lower to mid elevations in the Southern Blue Ridge and adjacnt areas, extending into the northeast only in southern Virginia. This is the upland forest that characterizes much of the lower elevations of these areas. Substrates can range from acidic to circumneutral or basic, and the vegetation varies accordingly. Bedrock ma…	01	Forest & Woodland	01.C	Temperate Forest	01.C.02	Cool Temperate Forest	D008	Eastern North American Cool Temperate Forest	M012	Central Oak-Hardwood & Pine Forest	0	0	0
NO	85	4109	Southern and Central Appalachian Oak Forest - Xeric	01.C.2.D008M012E085	This system consists of dry-mesic to dry oak forests occurring on open and exposed topography at lower to mid elevations in the Southern Blue Ridge, Southern Ridge and Valley, and Central Appalachians ecoregions. Vegetation consists of forests dominated most typically by Quercus prinus, Quercus alba, Quercus rubra, and Quercus coccinea, with varying amounts of Carya spp., Acer rubrum, and other s…	01	Forest & Woodland	01.C	Temperate Forest	01.C.02	Cool Temperate Forest	D008	Eastern North American Cool Temperate Forest	M012	Central Oak-Hardwood & Pine Forest	0	0	0
NO	86	4116	Southern Interior Low Plateau Dry-Mesic Oak Forest	01.C.2.D008M012E086	This system of upland hardwood-dominated forests occurs in the Interior Low Plateau region of the southeastern United States along ridgetops and slopes of various aspects. The system includes essentially all upland hardwood stands of the region except for mesic hardwood forests (which are accommodated by ~South-Central Interior Mesophytic Forest (CES202.887)$$). The floristic expression of differ…	01	Forest & Woodland	01.C	Temperate Forest	01.C.02	Cool Temperate Forest	D008	Eastern North American Cool Temperate Forest	M012	Central Oak-Hardwood & Pine Forest	0	0	0
NO	87	4334	Southern Ridge and Valley Dry Calcareous Forest	01.C.2.D008M012E087	This system includes dry to dry-mesic calcareous forests of the Southern Ridge and Valley, extending north into Virginia and adjacent West Virginia. It includes calcareous forests on lower escarpments of the Cumberland Plateau. Examples occur on a variety of landscape positions including ridgetops and upper and midslopes, but on deeper soils than glade systems of the same regions. High-quality an…	01	Forest & Woodland	01.C	Temperate Forest	01.C.02	Cool Temperate Forest	D008	Eastern North American Cool Temperate Forest	M012	Central Oak-Hardwood & Pine Forest	0	0	0
NO	88	4308	Southern Ridge and Valley Dry Calcareous Forest - Pine modifier	01.C.2.D008M012E088	This system includes dry to dry-mesic calcareous forests of the southern Ridge and Valley region of Alabama and Georgia. Examples occur on a variety of different landscape positions and occur on generally deeper soils than glade systems of the same regions. This system is distinguished from those further north in the Ridge and Valley because of its extreme southern location in the region, an area…	01	Forest & Woodland	01.C	Temperate Forest	01.C.02	Cool Temperate Forest	D008	Eastern North American Cool Temperate Forest	M012	Central Oak-Hardwood & Pine Forest	0	0	0
NO	89	4306	East Gulf Coastal Plain Northern Dry Upland Hardwood Forest - Offsite Pine Modifier	01.C.2.D008M013E089	This system encompasses oak-dominated forests, often with a pine component present, of somewhat fire-sheltered dry to dry-mesic sites in the East Gulf Coastal Plain. Examples occur on sites intermediate in moisture tendency; excluded are both xeric and mesic sites as indicated by the absence of species indicative of these conditions. Sites where this system occurs are somewhat protected from most…	01	Forest & Woodland	01.C	Temperate Forest	01.C.02	Cool Temperate Forest	D008	Eastern North American Cool Temperate Forest	M013	Eastern North American Ruderal Forest & Plantation	0	0	0
NO	90	8203	Managed Tree Plantation	01.C.2.D008M013E090	Reclassed	01	Forest & Woodland	01.C	Temperate Forest	01.C.02	Cool Temperate Forest	D008	Eastern North American Cool Temperate Forest	M013	Eastern North American Ruderal Forest & Plantation	0	0	0
NO	91	8504	Ruderal forest	01.C.2.D008M013E091	Wetland vegetation resulting from succession following significant anthropogenic disturbance of an area. It is generally characterized by unnatural combinations of species (primarily native species, though they often contain slight or substantial numbers and amounts of species alien to the region as well).	01	Forest & Woodland	01.C	Temperate Forest	01.C.02	Cool Temperate Forest	D008	Eastern North American Cool Temperate Forest	M013	Eastern North American Ruderal Forest & Plantation	0	0	0
NO	92	4305	Southern Piedmont Dry Oak-(Pine) Forest - Loblolly Pine Modifier	01.C.2.D008M013E092	This system encompasses the prevailing upland forests of the southern Piedmont. High-quality and historic examples are typically dominated by combinations of upland oaks, sometimes with pines as a significant component, especially in the southern portions of the region. These forests occur in a variety of habitats and, under natural conditions, were the matrix vegetation type covering most of the…	01	Forest & Woodland	01.C	Temperate Forest	01.C.02	Cool Temperate Forest	D008	Eastern North American Cool Temperate Forest	M013	Eastern North American Ruderal Forest & Plantation	0	0	0
NO	93	4333	Acadian Low-Elevation Spruce-Fir-Hardwood Forest	01.C.2.D008M014E093	These spruce-fir forests cover large expanses of the landscape in the Acadian and northern Appalachian regions. They occur at low to moderate elevations on a variety of landforms. The soils are acidic and usually rocky, mostly well- to moderately well-drained but sometimes with somewhat poorly drained patches, particularly at slope bottoms. Dominant trees are red spruce and balsam fir; black spru…	01	Forest & Woodland	01.C	Temperate Forest	01.C.02	Cool Temperate Forest	D008	Eastern North American Cool Temperate Forest	M014	Northern Mesic Hardwood & Conifer Forest	0	0	0
NO	94	4551	Acadian-Appalachian Montane Spruce-Fir Forest	01.C.2.D008M014E094	This is the most extensive forest system in the spruce-fir region of the northern Appalachian Mountains. It occurs mostly upwards of 1500’ in elevation and is restricted to progressively higher elevations southward. Northward, it is often contiguous with Acadian Low-Elevation Spruce-Fir Forest. At higher elevations, it gives way to Acadian-Appalachian Subalpine Woodland and Heath-Krummholz, where…	01	Forest & Woodland	01.C	Temperate Forest	01.C.02	Cool Temperate Forest	D008	Eastern North American Cool Temperate Forest	M014	Northern Mesic Hardwood & Conifer Forest	0	0	0
NO	95	4331	Appalachian Hemlock-Hardwood Forest	01.C.2.D008M014E095	This forested system is one of the matrix forest types of the northeast, ranging from central New England west to Lake Erie and south to the higher elevations of Virginia and West Virginia. Northern hardwoods such as sugar maple, yellow birch, and beech are characteristic, either forming a deciduous canopy or mixed with hemlock (or in some cases white pine). Other common and sometimes dominant tr…	01	Forest & Woodland	01.C	Temperate Forest	01.C.02	Cool Temperate Forest	D008	Eastern North American Cool Temperate Forest	M014	Northern Mesic Hardwood & Conifer Forest	0	0	0
NO	96	4612	Central and Southern Appalachian Spruce-Fir Forest	01.C.2.D008M014E096	This system consists of forests in the highest elevation zone from the Blue Ridge north to the Central Appalachians of Virginia and West Virginia. Forests are generally dominated by red spruce, Fraser fir, or a mixture of the two. Examples occur as low as 3200 feet at the northern range in West Virginia, and may range up to the highest peaks. Elevation and orographic effects make the climate cool…	01	Forest & Woodland	01.C	Temperate Forest	01.C.02	Cool Temperate Forest	D008	Eastern North American Cool Temperate Forest	M014	Northern Mesic Hardwood & Conifer Forest	0	0	0
NO	97	4542	Laurentian Jack Pine-Red Pine Forest	01.C.2.D008M014E097	Not available for NatureServe	01	Forest & Woodland	01.C	Temperate Forest	01.C.02	Cool Temperate Forest	D008	Eastern North American Cool Temperate Forest	M014	Northern Mesic Hardwood & Conifer Forest	0	0	0
NO	98	4113	Laurentian-Acadian Northern Hardwoods Forest	01.C.2.D008M014E098	These hardwood forests are one of the major ecological systems across New England and adjacent Canada west to Minnesota. They occur in various upland settings at low to moderate elevations (generally <2000’) across the glaciated landscape. Sugar maple, yellow birch, and beech are the dominant trees (the latter only east of northern Wisconsin); hemlock and (east of the Great Lakes) red spruce are …	01	Forest & Woodland	01.C	Temperate Forest	01.C.02	Cool Temperate Forest	D008	Eastern North American Cool Temperate Forest	M014	Northern Mesic Hardwood & Conifer Forest	0	0	0
NO	99	4323	Laurentian-Acadian Northern Pine-(Oak) Forest	01.C.2.D008M014E099	This pine or pine-oak forest covers large ares of the Great Lakes states, Northeast, and southern Canada. Soils are loamy to sandy, varying from thin soil over bedrock to deeper soils, sometimes sandy. These dry forests usually have a closed canopy but are sometimes open. Red pine is a characteristic species though it is not always dominant. Eastern white pine occurs frequently and typifies some …	01	Forest & Woodland	01.C	Temperate Forest	01.C.02	Cool Temperate Forest	D008	Eastern North American Cool Temperate Forest	M014	Northern Mesic Hardwood & Conifer Forest	0	0	0
NO	100	4327	Laurentian-Acadian Pine-Hemlock-Hardwood Forest	01.C.2.D008M014E100	This conifer and mixed forest system ranges from the northeastern U.S. and adjacent Canada west to the Great Lakes and upper Midwest, and is a widespread, matrix forest type. The forests usually occur on low-nutrient soils at low elevations, mostly less than 2000’. Soils vary from somewhat dry to somewhat moist, but are usually not extremely dry. White pine, hemlock, and red oak are typical canop…	01	Forest & Woodland	01.C	Temperate Forest	01.C.02	Cool Temperate Forest	D008	Eastern North American Cool Temperate Forest	M014	Northern Mesic Hardwood & Conifer Forest	0	0	0
NO	101	5517	Paleozoic Plateau Bluff and Talus	01.C.2.D008M014E101	This system is found in the driftless regions of southeastern Minnesota, southwestern Wisconsin, and northern Iowa and Illinois. This region was not glaciated like the surrounding areas and thus is predominated by rolling hills and bluff outcrops. This system is found primarily on blufftops and dry upper slopes along the Upper Mississippi River, although it can range into bordering regions such a…	01	Forest & Woodland	01.C	Temperate Forest	01.C.02	Cool Temperate Forest	D008	Eastern North American Cool Temperate Forest	M014	Northern Mesic Hardwood & Conifer Forest	0	0	0
NO	102	4119	Southern Appalachian Northern Hardwood Forest	01.C.2.D008M014E102	This system consists of hardwood forests of the higher elevation zones of the southern Appalachians, ranging north to Virginia and West Virginia, generally above 4500 feet elevation. Included are classic northern hardwood forests as well as the highest elevation oak forests. Thus, examples may be dominated by various combinations of mesophytic hardwoods – typically sugar maple, yellow birch, beec…	01	Forest & Woodland	01.C	Temperate Forest	01.C.02	Cool Temperate Forest	D008	Eastern North American Cool Temperate Forest	M014	Northern Mesic Hardwood & Conifer Forest	0	0	0
NO	103	4133	Atlantic Coastal Plain Dry and Dry-Mesic Oak Forest	01.C.2.D008M016E103	This system encompasses oak-dominated forests of somewhat fire-sheltered dry to dry-mesic sites in the coastal plain from southeastern Virginia to Georgia. It occurs in areas somewhat protected from most natural fires by some combination of steeper topography, isolation from the spread of fire, and limited flammability of the vegetation. If fires were more frequent, the vegetation would likely be…	01	Forest & Woodland	01.C	Temperate Forest	01.C.02	Cool Temperate Forest	D008	Eastern North American Cool Temperate Forest	M016	Southern-Central Oak-Hardwood & Pine Forest	0	0	0
NO	104	4553	Atlantic Coastal Plain Fall-line Sandhills Longleaf Pine Woodland - Offsite Hardwood	01.C.2.D008M016E104	This system occurs in the Fall-Line Sandhills region of from central North Carolina extending into central Georgia. It is the predominant system in its range, covering most of the natural landscape of the region. It occurs on upland sites ranging from gently rolling, broad ridgetops to steeper side slopes, as well as locally in mesic swales and terraces. Most soils are well- to excessively draine…	01	Forest & Woodland	01.C	Temperate Forest	01.C.02	Cool Temperate Forest	D008	Eastern North American Cool Temperate Forest	M016	Southern-Central Oak-Hardwood & Pine Forest	0	0	0
NO	105	4301	East Gulf Coastal Plain Interior Shortleaf Pine-Oak Forest - Hardwood Modifier	01.C.2.D008M016E105	This forested system of the East Gulf Coastal Plain occurs most extensively on generally rolling uplands north of the range of Pinus palustris. It was the historical matrix in large areas of the region in Alabama and Mississippi, particularly between about 32 degrees 30 minutes N latitude (the approximate local northern limit of the historic range of Pinus palustris), and about 35 degrees N latit…	01	Forest & Woodland	01.C	Temperate Forest	01.C.02	Cool Temperate Forest	D008	Eastern North American Cool Temperate Forest	M016	Southern-Central Oak-Hardwood & Pine Forest	0	0	0
NO	106	4309	East Gulf Coastal Plain Interior Shortleaf Pine-Oak Forest - Mixed Modifier	01.C.2.D008M016E106	This forested system of the East Gulf Coastal Plain occurs most extensively on generally rolling uplands north of the range of Pinus palustris. It was the historical matrix in large areas of the region in Alabama and Mississippi, particularly between about 32 degrees 30 minutes N latitude (the approximate local northern limit of the historic range of Pinus palustris), and about 35 degrees N latit…	01	Forest & Woodland	01.C	Temperate Forest	01.C.02	Cool Temperate Forest	D008	Eastern North American Cool Temperate Forest	M016	Southern-Central Oak-Hardwood & Pine Forest	0	0	0
NO	107	4549	Ozark-Ouachita Shortleaf Pine-Bluestem Woodland	01.C.2.D008M016E107	This system represents woodlands of the Ouachita and Ozark mountains region of Arkansas, adjacent Oklahoma, and southern Missouri in which shortleaf pine is the canopy dominant, and the understory is characterized by big bluestem, little bluestem, and other prairie elements. Although examples of this system occur throughout this region, there is local variation in the extent to which they were pr…	01	Forest & Woodland	01.C	Temperate Forest	01.C.02	Cool Temperate Forest	D008	Eastern North American Cool Temperate Forest	M016	Southern-Central Oak-Hardwood & Pine Forest	0	0	0
NO	108	4328	Ozark-Ouachita Shortleaf Pine-Oak Forest and Woodland	01.C.2.D008M016E108	This system represents forests and woodlands of the Ouachita and Ozark mountains region of Arkansas, adjacent Oklahoma, and southern Missouri in which shortleaf pine is an important or dominant component. Although examples of this system occur throughout this region, there is local variation in the extent to which they were present. For example, this system was historically prominent only in the …	01	Forest & Woodland	01.C	Temperate Forest	01.C.02	Cool Temperate Forest	D008	Eastern North American Cool Temperate Forest	M016	Southern-Central Oak-Hardwood & Pine Forest	0	0	0
NO	109	4322	Southeastern Interior Longleaf Pine Woodland	01.C.2.D008M016E109	This system encompasses the fire-maintained woodlands and forests of the outer Piedmont of Georgia and the Carolinas and the Talladega upland region (quartzite-slate transition) of Alabama, where longleaf pine is a dominant or codominant canopy species. Examples occur on rolling to somewhat mountainous upland slopes in North Carolina, South Carolina, Georgia, and Alabama. They are believed to nat…	01	Forest & Woodland	01.C	Temperate Forest	01.C.02	Cool Temperate Forest	D008	Eastern North American Cool Temperate Forest	M016	Southern-Central Oak-Hardwood & Pine Forest	0	0	0
NO	110	4538	Southern Appalachian Low Mountain Pine Forest	01.C.2.D008M016E110	This system consists of shortleaf pine- and Virginia pine-dominated forests in the southern Appalachians (lower elevations) and adjacent Piedmont; in the northeast, only in Virginia. Examples can occur on a variety of topographic and landscape positions over acidic bedrock, including ridgetops, upper and midslopes, as well as lower elevation mountain valleys. Frequent, low-intensity fires coupled…	01	Forest & Woodland	01.C	Temperate Forest	01.C.02	Cool Temperate Forest	D008	Eastern North American Cool Temperate Forest	M016	Southern-Central Oak-Hardwood & Pine Forest	0	0	0
NO	111	4329	Southern Piedmont Dry Oak-(Pine) Forest	01.C.2.D008M016E111	This system encompasses the prevailing upland forests of the Piedmont from Virginia southward. High-quality and historic examples are typically dominated by combinations of upland oaks, sometimes with pines as a significant component. These forests occur in a variety of habitats and, under natural conditions, were the matrix vegetation type covering most of the landscape. Much of this system is c…	01	Forest & Woodland	01.C	Temperate Forest	01.C.02	Cool Temperate Forest	D008	Eastern North American Cool Temperate Forest	M016	Southern-Central Oak-Hardwood & Pine Forest	0	0	0
NO	112	4302	Southern Piedmont Dry Oak-(Pine) Forest - Hardwood Modifier	01.C.2.D008M016E112	This system encompasses the prevailing upland forests of the southern Piedmont. High-quality and historic examples are typically dominated by combinations of upland oaks, sometimes with pines as a significant component, especially in the southern portions of the region. These forests occur in a variety of habitats and, under natural conditions, were the matrix vegetation type covering most of the…	01	Forest & Woodland	01.C	Temperate Forest	01.C.02	Cool Temperate Forest	D008	Eastern North American Cool Temperate Forest	M016	Southern-Central Oak-Hardwood & Pine Forest	0	0	0
NO	113	4310	Southern Piedmont Dry Oak-(Pine) Forest - Mixed Modifier	01.C.2.D008M016E113	This system encompasses the prevailing upland forests of the southern Piedmont. High-quality and historic examples are typically dominated by combinations of upland oaks, sometimes with pines as a significant component, especially in the southern portions of the region. These forests occur in a variety of habitats and, under natural conditions, were the matrix vegetation type covering most of the…	01	Forest & Woodland	01.C	Temperate Forest	01.C.02	Cool Temperate Forest	D008	Eastern North American Cool Temperate Forest	M016	Southern-Central Oak-Hardwood & Pine Forest	0	0	0
NO	114	4311	Southern Piedmont Dry Oak-Heath Forest - Mixed Modifier	01.C.2.D008M016E114	This system occupies dry rolling to somewhat dissected uplands of the Piedmont of Virginia and adjacent Maryland where it forms the vegetational matrix. These uplands are underlain by plutonic, felsic metamorphic and acidic metasedimentary rocks. Natural vegetation is dominated by dry, mixed oak forests with ericaceous understories. The heavily ericaceous-dominated understories (especially Kalmia…	01	Forest & Woodland	01.C	Temperate Forest	01.C.02	Cool Temperate Forest	D008	Eastern North American Cool Temperate Forest	M016	Southern-Central Oak-Hardwood & Pine Forest	0	0	0
NO	115	4131	Eastern Great Plains Tallgrass Aspen Parkland	01.C.2.D008M151E115	Aspen parklands are found primarily on the Glacial Lake Agassiz plain in northwestern Minnesota, ranging into southern Manitoba and eastern North Dakota. These areas are flat and usually have failry rich soils ranging from loamy to gravelly in texture. Aspen parklands include a mosaic of tallgrass prairie, wet prairie, brush prairie, and aspen-oak woodlands. They are characterized by quaking aspe…	01	Forest & Woodland	01.C	Temperate Forest	01.C.02	Cool Temperate Forest	D008	Eastern North American Cool Temperate Forest	M151	Northern Great Plains Woodland	0	0	0
NO	116	4138	Northwestern Great Plains Aspen Forest and Parkland	01.C.2.D008M151E116	This system ranges from the North Dakota/Manitoba border west to central Alberta and is considered part of the boreal-mixedgrass prairie grassland transition region. The climate in this region is mostly subhumid low boreal with short, warm summers and cold, long winters. Much of this region is covered with undulating to kettled glacial till. Quaking aspen characterizes this system. Common associa…	01	Forest & Woodland	01.C	Temperate Forest	01.C.02	Cool Temperate Forest	D008	Eastern North American Cool Temperate Forest	M151	Northern Great Plains Woodland	0	0	0
NO	117	5805	Northwestern Great Plains Shrubland	01.C.2.D008M151E117	This ecological system ranges from South Dakota into southern Canada on moderately shallow to deep, fine to sandy loam soils. These sites are typically moister than most of the surrounding area. This system is composed largely of tall, deciduous shrubs occuring along upper terrances, gentle slopes near breaks, and toeslopes, often in upper terraces or near rivers and streams. It usually is compos…	01	Forest & Woodland	01.C	Temperate Forest	01.C.02	Cool Temperate Forest	D008	Eastern North American Cool Temperate Forest	M151	Northern Great Plains Woodland	0	0	0
NO	118	4312	Western Great Plains Dry Bur Oak Forest and Woodland	01.C.2.D008M151E118	This system is found throughout the northern part of western Great Plains. It often occurs as small to large patches on buttes, escarpments, and in foothill zones, usually on northerly-facing slopes. It is dominated by bur oak with a sparse to moderate cover of prairie grasses or woodland sedges. Shrubs such as choke cherry, beaked hazelnut, snowberry, or Saskatoon serviceberry can occur. Histori…	01	Forest & Woodland	01.C	Temperate Forest	01.C.02	Cool Temperate Forest	D008	Eastern North American Cool Temperate Forest	M151	Northern Great Plains Woodland	0	0	0
NO	119	4154	Western Great Plains Wooded Draw and Ravine	01.C.2.D008M151E119	This system is found throughout the western Great Plains and is typically found associated with permanent or ephemeral streams. It may occur on steep northern slopes or within canyon bottoms that do not experience periodic flooding, although soil moisture and topography allow greater than normal moisture conditions compared to the surrounding areas. Occurrences can be either tree-dominated or pre…	01	Forest & Woodland	01.C	Temperate Forest	01.C.02	Cool Temperate Forest	D008	Eastern North American Cool Temperate Forest	M151	Northern Great Plains Woodland	0	0	0
NO	120	4403	Southern Atlantic Coastal Plain Mesic Hardwood Forest	01.C.2.D008M153E120	This upland system of the Atlantic Coastal Plain ranges from southern New Jersey south to Georgia in a variety of moist but non-wetland sites that are naturally sheltered from frequent fire. Such sites include lower slopes and bluffs along streams and rivers in dissected terrain, mesic flats between drier pine-dominated uplands and floodplains, and local raised areas within bottomland terraces or…	01	Forest & Woodland	01.C	Temperate Forest	01.C.02	Cool Temperate Forest	D008	Eastern North American Cool Temperate Forest	M153	Central Mesophytic Hardwood Forest	0	0	0
NO	121	4128	East Gulf Coastal Plain Northern Loess Bluff Forest	01.C.2.D008M153E121	This system is largely confined to steep bluffs bordering the northern portion of the eastern edge of the Mississippi River Alluvial Plain. The geology is typically mapped as the Jackson Formation. These bluffs extend up to 150 m (500 feet) in elevation and from 30 to 60 m (100-200 feet) above the adjacent plain. They consist of a belt of Pleistocene and Tertiary eolian deposits (Braun 1950) that…	01	Forest & Woodland	01.C	Temperate Forest	01.C.02	Cool Temperate Forest	D008	Eastern North American Cool Temperate Forest	M153	Central Mesophytic Hardwood Forest	0	0	0
NO	122	4205	East Gulf Coastal Plain Northern Mesic Hardwood Forest	01.C.2.D008M153E122	This system includes mesic deciduous hardwood forests of inland portions of the East Gulf Coastal Plain, including Alabama, Mississippi, western Kentucky, and western Tennessee. This system covers parts of the more mesic forests in the coastal plain portion of the Western Mesophytic Forest Region of Braun (1950) referred to as mesophytic mixed hardwoods, as well as mesic forests in the adjacent "…	01	Forest & Woodland	01.C	Temperate Forest	01.C.02	Cool Temperate Forest	D008	Eastern North American Cool Temperate Forest	M153	Central Mesophytic Hardwood Forest	0	0	0
NO	123	4123	North-Central Interior Beech-Maple Forest	01.C.2.D008M153E123	Beech-Maple forests are found primarily along the southern Great Lakes, extending into the northeast in extreme western Pennsylvania and New York. It is typically found on flat to rolling uplands with rich loam soils over glacial till. This forest is characterized by a dense tree canopy that provides material for a thick layer of humus and leaf litter. These provide nutrients for a dense and rich…	01	Forest & Woodland	01.C	Temperate Forest	01.C.02	Cool Temperate Forest	D008	Eastern North American Cool Temperate Forest	M153	Central Mesophytic Hardwood Forest	0	0	0
NO	124	4124	North-Central Interior Maple-Basswood Forest	01.C.2.D008M153E124	Maple-basswood forests are primarily found where the prairies from the west meet the forests from the east in Minnesota, Wisconsin, and Iowa. This forest system is distinguished by underlying moist soils and the predominance of hardwood species forming a moderately dense to dense canopy. Examples of this system occur on valley slopes and bottoms often with northern or eastern aspects. Soils are m…	01	Forest & Woodland	01.C	Temperate Forest	01.C.02	Cool Temperate Forest	D008	Eastern North American Cool Temperate Forest	M153	Central Mesophytic Hardwood Forest	0	0	0
NO	125	4207	Ozark-Ouachita Mesic Hardwood Forest	01.C.2.D008M153E125	This system is found on lower slopes, toeslopes and valley bottoms within the Ozark and Ouachita regions, as well as on north slopes. In the Ozarks, northern red oak increases in abundance compared to dry-mesic habitats, and sugar maple is sometimes a leading dominant. On more alkaline moist soils, chinquapin oak, American basswood, and eastern redbud may be common. In the Boston Mountains, mesic…	01	Forest & Woodland	01.C	Temperate Forest	01.C.02	Cool Temperate Forest	D008	Eastern North American Cool Temperate Forest	M153	Central Mesophytic Hardwood Forest	0	0	0
NO	126	4402	South-Central Interior Mesophytic Forest	01.C.2.D008M153E126	The core distribution of this system lies in the Cumberland and Allegheny plateaus, extending into the northeast in West Virginia and southwestern Virginia, with very limited occurrence in western Pennsylvania and New York. These high-diversity, predominately deciduous forests occur on deep and enriched soils, in non-montane settings and usually in somewhat protected landscape positions such as c…	01	Forest & Woodland	01.C	Temperate Forest	01.C.02	Cool Temperate Forest	D008	Eastern North American Cool Temperate Forest	M153	Central Mesophytic Hardwood Forest	0	0	0
NO	127	4401	Southern and Central Appalachian Cove Forest	01.C.2.D008M153E127	This system consists of mesophytic hardwood or hemlock-hardwood forests of sheltered topographic positions in the Blue Ridge and central Appalachian Mountains. Examples are generally found on concave slopes that promote moist conditions. The system includes a mosaic of acidic and "rich" coves, the latter with higher diversity and density in the herbaceous layer. Both acidic and rich coves may occ…	01	Forest & Woodland	01.C	Temperate Forest	01.C.02	Cool Temperate Forest	D008	Eastern North American Cool Temperate Forest	M153	Central Mesophytic Hardwood Forest	0	0	0
NO	128	4203	Crowley's Ridge Mesic Loess Slope Forest	01.C.2.D008M153E128	This system of mesic upland forests is confined to Crowley's Ridge, along the western side of the lower Mississippi River. This vegetation and the ridge itself are very distinctive from that of the adjacent alluvial plain. The ridge is a remnant loess-capped feature rising from 30 m to over 60 m (100-200 feet) above the alluvial plain surface, to about 150 m (450 feet) above sea level. The base o…	01	Forest & Woodland	01.C	Temperate Forest	01.C.02	Cool Temperate Forest	D008	Eastern North American Cool Temperate Forest	M153	Central Mesophytic Hardwood Forest	0	0	0
NO	129	4202	Southern Piedmont Mesic Forest	01.C.2.D008M153E129	This system encompasses mixed deciduous hardwood (or occasionally hardwood-pine) forests of mesic sites in the Piedmont from Virginia southward. Most examples occur on lower or north-facing slopes where topography creates mesic moisture conditions. A mix of a small number of mesophytic trees is usually dominant, with beech most prominent. A few places support heath bluffs, where dense shrub layer…	01	Forest & Woodland	01.C	Temperate Forest	01.C.02	Cool Temperate Forest	D008	Eastern North American Cool Temperate Forest	M153	Central Mesophytic Hardwood Forest	0	0	0
NO	130	4314	Appalachian Shale Barrens	01.C.2.D008M159E130	The hot, dry, and rocky shale barrens are a distinctive system of the central Appalachians from West Virginia to Pennsylvania. Occurring at low to mid elevations, the substrate includes areas of solid rock as well as shale scree, usually steeply sloped. The exposure, steep slopes, unstable shale scree, and lack of soil create extreme conditions for plant growth. The barrens are usually a mosaic o…	01	Forest & Woodland	01.C	Temperate Forest	01.C.02	Cool Temperate Forest	D008	Eastern North American Cool Temperate Forest	M159	Northern & Eastern Pine - Oak Forest, Woodland & Barrens	0	0	0
NO	131	4211	Atlantic Coastal Plain Northern Maritime Forest	01.C.2.D008M159E131	This system encompasses a range of woody vegetation present on barrier islands and near-coastal strands from southeastern Virginia (Virginia Beach) northward along the Atlantic Coastal Plain to Cape Cod. It includes forests and shrublands whose structure and composition are influenced by proximity to marine environments, including both upland and wetlands. Vegetation includes narrow bands of fore…	01	Forest & Woodland	01.C	Temperate Forest	01.C.02	Cool Temperate Forest	D008	Eastern North American Cool Temperate Forest	M159	Northern & Eastern Pine - Oak Forest, Woodland & Barrens	0	0	0
NO	132	5515	Laurentian Pine-Oak Barrens	01.C.2.D008M159E132	Pine-oak barrens are found in pockets throughout the northern and western Great Lakes region. They mainly occur on dry, sandy glacial outwash plains where wildfire could be quite frequent. Jack pine, northern pin oak, and, to a lesser degree, red pine, eastern white pine, black oak, and white oak, are most common. They tend to be surrounded by closed forests of jack pine and/or mixed oak and pine…	01	Forest & Woodland	01.C	Temperate Forest	01.C.02	Cool Temperate Forest	D008	Eastern North American Cool Temperate Forest	M159	Northern & Eastern Pine - Oak Forest, Woodland & Barrens	0	0	0
NO	133	4539	Northeastern Interior Pine Barrens	01.C.2.D008M159E133	Pitch pine barrens of inland regions of the northeastern U.S. occur on flat to rolling glacial outwash plains, ancient sand dunes, and glacial till. The sandy soils are dry to very dry, acidic, and low in nutrients. Pitch pine is the usual dominant; open woodland is the typical cover. Red oak, white pine, and gray birch are common associates. Thickets of scrub oak or dwarf chinkapin oak are commo…	01	Forest & Woodland	01.C	Temperate Forest	01.C.02	Cool Temperate Forest	D008	Eastern North American Cool Temperate Forest	M159	Northern & Eastern Pine - Oak Forest, Woodland & Barrens	0	0	0
NO	134	4540	Northern Atlantic Coastal Plain Pitch Pine Barrens	01.C.2.D008M159E134	This system is comprised of dry pitch pine woodlands of the coastal plain from Cape Cod south through Long Island and New Jersey, with occasional occurrences south to Maryland. The deep, sandy soils support various combinations of canopy of pitch pine or pine-oak, a tall-shrub layer dominated by shrubby oak species, and a low-shrub layer characterized by lowbush blueberry and other low shrubs. Th…	01	Forest & Woodland	01.C	Temperate Forest	01.C.02	Cool Temperate Forest	D008	Eastern North American Cool Temperate Forest	M159	Northern & Eastern Pine - Oak Forest, Woodland & Barrens	0	0	0
NO	135	4537	Southern Appalachian Montane Pine Forest and Woodland	01.C.2.D008M159E135	This system consists of predominantly evergreen woodlands occupying very exposed, convex, often rocky south- and west-facing slopes, ridge spurs, crests, and clifftops in the central Appalachians, Southern Ridge and Valley and Southern Blue Ridge. They occur at moderate to upper elevations (1500-4000 feet). The underlying rock is acidic and sedimentary or metasedimentary (e.g., quartzites, sandst…	01	Forest & Woodland	01.C	Temperate Forest	01.C.02	Cool Temperate Forest	D008	Eastern North American Cool Temperate Forest	M159	Northern & Eastern Pine - Oak Forest, Woodland & Barrens	0	0	0
NO	136	4602	East Cascades Mesic Montane Mixed-Conifer Forest and Woodland	01.C.2.D009M017E136	This ecological system is composed of variable montane coniferous forests typically below Pacific silver fir forests along the crest east of the Cascades. This system also includes montane forests along rivers and slopes, and in mesic "coves" which were historically protected from wildfires. Most occurrences of this system are dominated by a mix of Douglas-fir with grand fir and/or western hemloc…	01	Forest & Woodland	01.C	Temperate Forest	01.C.02	Cool Temperate Forest	D009	Western North American Cool Temperate Forest	M017	Northern Rocky Mountain Lower Montane & Foothill Forest	0	0	0
NO	137	4543	Middle Rocky Mountain Montane Douglas-fir Forest and Woodland	01.C.2.D009M017E137	These dry, Douglas-fir forests and woodlands occur at middle to low elevations in mountains in the greater Yellowstone region and extend out in all directions within the Middle Rocky Mountains. Limber pine or lodgepole pines may be present and form a mixed tree layer. Common shrubs, such as mallow-leaf ninebark, common juniper, mountain snowberry, and creeping Oregon-grape often form a layer bene…	01	Forest & Woodland	01.C	Temperate Forest	01.C.02	Cool Temperate Forest	D009	Western North American Cool Temperate Forest	M017	Northern Rocky Mountain Lower Montane & Foothill Forest	0	0	0
NO	138	4524	Northern Rocky Mountain Dry-Mesic Montane Mixed Conifer Forest	01.C.2.D009M017E138	These are variable mixed conifer forests, usually with Douglas fir present with some Ponderosa pine, often with some lodgepole pine, larch, or western white pine. This system also includes the driest Douglas-fir - grand fir forests. The understory of these forests are variable but often open, with grassses or deciduous shrubs. Fire suppression is changing these forests, leading to greater dominan…	01	Forest & Woodland	01.C	Temperate Forest	01.C.02	Cool Temperate Forest	D009	Western North American Cool Temperate Forest	M017	Northern Rocky Mountain Lower Montane & Foothill Forest	0	0	0
NO	139	5302	Northern Rocky Mountain Foothill Conifer Wooded Steppe	01.C.2.D009M017E139	This system occurs at the broad transition between sagebrush and dry conifer forests. It is comprised of Ponderosa pine or Douglas-fir savannas or open woodlands, with sagebrush and bitterbrush and bunchgrass understories. They occur on dunes, rocky ridges, scablands, or broken rock where conditions prevent a typical forest or woodland from developing, but enough trees become established to form …	01	Forest & Woodland	01.C	Temperate Forest	01.C.02	Cool Temperate Forest	D009	Western North American Cool Temperate Forest	M017	Northern Rocky Mountain Lower Montane & Foothill Forest	0	0	0
NO	140	4609	Northern Rocky Mountain Mesic Montane Mixed Conifer Forest	01.C.2.D009M017E140	These are mid-elevation, moist to wet, mixed conifer forests found in the inland areas of the Pacific Northwest. It occurs on valley bottoms, canyons and toesslopes where soil moisture is high, but sites are not flooded. Western hemlock and western red-cedar, with Douglas-fir are most common. Moist grand fir forests are included. Other trees such as western white pine, lodgepole pine, Pacific yew…	01	Forest & Woodland	01.C	Temperate Forest	01.C.02	Cool Temperate Forest	D009	Western North American Cool Temperate Forest	M017	Northern Rocky Mountain Lower Montane & Foothill Forest	0	0	0
NO	141	4529	Northern Rocky Mountain Ponderosa Pine Woodland and Savanna	01.C.2.D009M017E141	These ponderosa pine woodlands and savannas (grasslands with scattered trees) are found in the foothills in the northwestern US and western Canada. Ponderosa pine is usually the only tree present, although occasionally Douglas-fir, limber pine, western larch or western juniper can be found. It occurs on all slopes and aspects, and usually had a grass layer of pinegrass or Idaho fescue, historical…	01	Forest & Woodland	01.C	Temperate Forest	01.C.02	Cool Temperate Forest	D009	Western North American Cool Temperate Forest	M017	Northern Rocky Mountain Lower Montane & Foothill Forest	0	0	0
NO	142	4510	Northern Rocky Mountain Western Larch Savanna	01.C.2.D009M017E142	This ecological systemoccurs in the interior montane zone of the Pacific Northwest in northern Idaho and adjacent Montana, Washington, Oregon, and in southeastern interior British Columbia. It also appears in the east Cascades of Washington.These are open woodlands and savannas dominated by western larch, historically maintained by fire. Ponderosa pine and Douglas-fir can occur, but these are ver…	01	Forest & Woodland	01.C	Temperate Forest	01.C.02	Cool Temperate Forest	D009	Western North American Cool Temperate Forest	M017	Northern Rocky Mountain Lower Montane & Foothill Forest	0	0	0
NO	143	4548	Northwestern Great Plains - Black Hills Ponderosa Pine Woodland and Savanna	01.C.2.D009M017E143	These open pine woodlands and savannas are found in the northwestern Great Plains on gentle to steep slopes along escarpments, buttes, canyons, ridges, ravines and rocky areas. Ponderosa pine in the most common tree and ranges from scatter large trees in a grassland (savanna) to dense trees on cooler north facing slopes, but is frequently an open woodland. Junipers and some deciduous trees may be…	01	Forest & Woodland	01.C	Temperate Forest	01.C.02	Cool Temperate Forest	D009	Western North American Cool Temperate Forest	M017	Northern Rocky Mountain Lower Montane & Foothill Forest	0	0	0
NO	144	4526	Rocky Mountain Foothill Limber Pine-Juniper Woodland	01.C.2.D009M017E144	These woodlands occur in the Rocky Mountain foothills from the northern Colorado Front Range to Montana extending east into the plains on rocky hills, especially on cooler north slopes. The trees are often patchy and it include tree "savannas" composed of either limber pine, Utah juniper, Rocky Mountain juniper, or a mix of these small trees. Sites are often rocky with few shrubs or grasses. Howe…	01	Forest & Woodland	01.C	Temperate Forest	01.C.02	Cool Temperate Forest	D009	Western North American Cool Temperate Forest	M017	Northern Rocky Mountain Lower Montane & Foothill Forest	0	0	0
NO	145	4324	Inter-Mountain Basins Aspen-Mixed Conifer Forest and Woodland	01.C.2.D009M020E145	These are woodlands and forests found across the intermountain west, but especially in the mountains of the Colorado Plateua and Great Basin. They occur on moist soils on slopes in the mountains, but are also found on clay-rich soils in intermontane valleys. These forests are a mix of deciduous and coniferous trees, with quaking aspen always abundant, and one or more conifer species, especially p…	01	Forest & Woodland	01.C	Temperate Forest	01.C.02	Cool Temperate Forest	D009	Western North American Cool Temperate Forest	M020	Rocky Mountain Subalpine & High Montane Conifer Forest	0	0	0
NO	146	4515	Inter-Mountain Basins Subalpine Limber-Bristlecone Pine Woodland	01.C.2.D009M020E146	In the high mountains of the Great Basin and eastern California, limber pine and bristlecone pine woodlands are found on high-elevation ridges and rocky slopes above the subalpine forests. Site are harsh for woody plants, with drying winds, rocky soils and a short growing season. These woodlands often are on southwestern-facing steep slopes, or on ridge tops. The trees are widely-spaced, and gnar…	01	Forest & Woodland	01.C	Temperate Forest	01.C.02	Cool Temperate Forest	D009	Western North American Cool Temperate Forest	M020	Rocky Mountain Subalpine & High Montane Conifer Forest	0	0	0
NO	147	4525	Northern Rocky Mountain Subalpine Woodland and Parkland	01.C.2.D009M020E147	These are high-elevation stunted tree clumps, open woodlands, with herb- or dwarf-shrub-dominated openings, occurring above closed forest ecosystems and below alpine communities. The climate is typically very cold in winter and dry in summer. This system is found on ridgetops, mountain slopes, glacial trough walls and moraines, talus slopes, landslides and rockslides, and cirque headwalls and bas…	01	Forest & Woodland	01.C	Temperate Forest	01.C.02	Cool Temperate Forest	D009	Western North American Cool Temperate Forest	M020	Rocky Mountain Subalpine & High Montane Conifer Forest	0	0	0
NO	148	4111	Rocky Mountain Aspen Forest and Woodland	01.C.2.D009M020E148	Forests of quaking aspen are found all across the Rocky Mountains and Great Basin of the west. With their trembling green or gold leaves, and white bark, quaking aspen forests make for some of the most beautiful of western forests. They occur across a wide range of elevations in the mountains, from about 1,525 to 3,050 meters, but require adequate rain or snow fall to maintain the soil moisture t…	01	Forest & Woodland	01.C	Temperate Forest	01.C.02	Cool Temperate Forest	D009	Western North American Cool Temperate Forest	M020	Rocky Mountain Subalpine & High Montane Conifer Forest	0	0	0
NO	149	4527	Rocky Mountain Lodgepole Pine Forest	01.C.2.D009M020E149	Lodgepole pine forests occur throughout the Rocky Mountains from Colorado north and west, from mid- to high-elevations (montane to subalpine). They are usually open forests or dense woodlands dominated almost entirely by lodgepole pine, often 'even aged', meaning the trees all began growth at the same time, and are the same age. In addition to lodgepole pine, other trees can occur, most commonly …	01	Forest & Woodland	01.C	Temperate Forest	01.C.02	Cool Temperate Forest	D009	Western North American Cool Temperate Forest	M020	Rocky Mountain Subalpine & High Montane Conifer Forest	0	0	0
NO	150	4544	Rocky Mountain Poor-Site Lodgepole Pine Forest	01.C.2.D009M020E150	These are subalpine forests, occasionally found at lower elevations, where lodgepole pine is the most common tree due to rocky and nutrient-poor soils. Places include well-drained pumice deposits, glacial till and alluvium on valley floors where cold-air pools in the evenings, on warm, dry shallow soils over fractured quartzite bedrock, or on shallow dry soils of volcanic ash. Following a fire th…	01	Forest & Woodland	01.C	Temperate Forest	01.C.02	Cool Temperate Forest	D009	Western North American Cool Temperate Forest	M020	Rocky Mountain Subalpine & High Montane Conifer Forest	0	0	0
NO	151	4531	Rocky Mountain Subalpine Dry-Mesic Spruce-Fir Forest and Woodland	01.C.2.D009M020E151	These are the most abundant high elevation conifer forests and woodlands found in mountains of the western US, occurring on cold, higher elevation, dry to moist sites. They are not found on wetter upland sites, such as north-facing toeslopes and moist valley bottoms. In addition to Engelmann spruce and subalpine fir, Douglas-fir and lodgepole pine trees may be common. Quaking aspen may be present…	01	Forest & Woodland	01.C	Temperate Forest	01.C.02	Cool Temperate Forest	D009	Western North American Cool Temperate Forest	M020	Rocky Mountain Subalpine & High Montane Conifer Forest	0	0	0
NO	152	4611	Rocky Mountain Subalpine Mesic Spruce-Fir Forest and Woodland	01.C.2.D009M020E152	This is a high-elevation system of the Rocky Mountains, the dry eastern Cascades and eastern Olympic Mountains. These are the major subalpine forests of the northern Rockies, found on gentle to very steep mountain slopes, high-elevation ridgetops and upper slopes, plateau-like surfaces, basins, alluvial terraces, well-drained benches, and inactive stream terraces. In drier and warmer regions, suc…	01	Forest & Woodland	01.C	Temperate Forest	01.C.02	Cool Temperate Forest	D009	Western North American Cool Temperate Forest	M020	Rocky Mountain Subalpine & High Montane Conifer Forest	0	0	0
NO	153	4532	Rocky Mountain Subalpine-Montane Limber-Bristlecone Pine Woodland	01.C.2.D009M020E153	These woodlands occur throughout the southern and central Rocky Mountains and extend west into the Colorado Plateau region. They thrive in adverse environments that are dry, rocky and windy, often on exposed ridges and warmer south or west facing slopes at montane to upper treeline. These woodlands are composed of limber pine or bristlecone pine trees with Rocky Mountain juniper, lodgepole pine, …	01	Forest & Woodland	01.C	Temperate Forest	01.C.02	Cool Temperate Forest	D009	Western North American Cool Temperate Forest	M020	Rocky Mountain Subalpine & High Montane Conifer Forest	0	0	0
NO	154	4112	Rocky Mountain Bigtooth Maple Ravine Woodland	01.C.2.D009M022E154	This ecological system occurs in cool ravines, on toeslopes and benches near creeks and streams in the mountains of northern and central Utah, into southern Idaho, as well as in scattered localities all the way south into the Trans-Pecos of Texas. They are usually found on rocky soils with some moisture held by the soils. These woodlands are dominated by bigtooth maple but may include mixed stand…	01	Forest & Woodland	01.C	Temperate Forest	01.C.02	Cool Temperate Forest	D009	Western North American Cool Temperate Forest	M022	Southern Rocky Mountain Lower Montane Forest	0	0	0
NO	155	4528	Southern Rocky Mountain Dry-Mesic Montane Mixed Conifer Forest and Woodland	01.C.2.D009M022E155	Dry forests and woodlands with a mix of conifer trees that occur throughout the southern Rocky Mountains. In this region of relatively dry climate, they are found on all aspects on mountain slopes, ridges and ridge tops, canyon side slopes, and plateaus. The mix of trees is variable, depending on elevation and moisture conditions, as well as how long since the last fire. Douglas-fir forests occup…	01	Forest & Woodland	01.C	Temperate Forest	01.C.02	Cool Temperate Forest	D009	Western North American Cool Temperate Forest	M022	Southern Rocky Mountain Lower Montane Forest	0	0	0
NO	156	4610	Southern Rocky Mountain Mesic Montane Mixed Conifer Forest and Woodland	01.C.2.D009M022E156	Mesic mixed conifer forests are found in cool, moist locations of the southern Rocky Mountains. They grow on lower and middle slopes of ravines, on stream terraces, on north- or east-facing slopes, and other places where soils are moist. Douglas-fir, blue spruce, and white fir are the most common trees, but Engelmann spruce or ponderosa pine may be present. Quaking aspen is also sometimes found. …	01	Forest & Woodland	01.C	Temperate Forest	01.C.02	Cool Temperate Forest	D009	Western North American Cool Temperate Forest	M022	Southern Rocky Mountain Lower Montane Forest	0	0	0
NO	157	5605	Southern Rocky Mountain Ponderosa Pine Savanna	01.C.2.D009M022E157	This system is best described as a savanna that has widely spaced ponderosa pine trees. They occur at the lower treeline, where montane forests give way to valley grasslands. Elevations range from less than 1900 m northern Wyoming to 2700 m on the higher plateaus of the interior southwest. This system is found on rolling plains, plateaus, or dry slopes usually on more southerly aspects. Savannas …	01	Forest & Woodland	01.C	Temperate Forest	01.C.02	Cool Temperate Forest	D009	Western North American Cool Temperate Forest	M022	Southern Rocky Mountain Lower Montane Forest	0	0	0
NO	158	4530	Southern Rocky Mountain Ponderosa Pine Woodland	01.C.2.D009M022E158	This very widespread ecological system is most common throughout the cordillera of the Rocky Mountains, from the Greater Yellowstone region south.These woodlands occur where montane forests give way to valley grasslands or shrublands, typically in warm, dry, exposed sites. These woodlands are found on all slopes and aspects but can be common on steep slopes or ridgetops. Ponderosa pine is the com…	01	Forest & Woodland	01.C	Temperate Forest	01.C.02	Cool Temperate Forest	D009	Western North American Cool Temperate Forest	M022	Southern Rocky Mountain Lower Montane Forest	0	0	0
NO	159	4520	California Montane Jeffrey Pine-(Ponderosa Pine) Woodland	01.C.2.D009M023E159	Open pine dominated woodlands found on dry mountain terraces and plateaus, usually on the east side of the Sierra or Cascades, or Transverse Ranges. They include Ponderosa pine woodlands, Jeffrey pine woodlands, or occasionally mixes of the two. Rarely in the northern Modoc, Washoe pine replaces Jeffrey pine. At the drier edges, western Juniper occurs. Historically these were open with grassy und…	01	Forest & Woodland	01.C	Temperate Forest	01.C.02	Cool Temperate Forest	D009	Western North American Cool Temperate Forest	M023	Southern Vancouverian Montane & Foothill Forest	0	0	0
NO	160	4516	Klamath-Siskiyou Lower Montane Serpentine Mixed Conifer Woodland	01.C.2.D009M023E160	Lowland and lower montane mixed conifer woodlands, dominated by Jeffrey pine, with a diverse array of mixed conifers found on serpentine soils. Often, but not always stoney, these sites usually are fairly open woodlands, with a variable understory ranging from dense evergreen shrubs to more open grasss and wildflowers. They occur below 1500 m (4550 feet) in elevation below winter snow accumulatio…	01	Forest & Woodland	01.C	Temperate Forest	01.C.02	Cool Temperate Forest	D009	Western North American Cool Temperate Forest	M023	Southern Vancouverian Montane & Foothill Forest	0	0	0
NO	161	4517	Klamath-Siskiyou Upper Montane Serpentine Mixed Conifer Woodland	01.C.2.D009M023E161	These are mixed conifer forests and woodlands found on serpentine soils above 1500 m (4550 feet) in elevations in the Kalmath-Siskiyou Mountains. These are variable, but usually have Shasta red fir, or western white, Jeffrey or foxtail pine present, with evergreen shrubs dominating the understory. Woodlands often have smaller patches of barrens and wetlands within them.	01	Forest & Woodland	01.C	Temperate Forest	01.C.02	Cool Temperate Forest	D009	Western North American Cool Temperate Forest	M023	Southern Vancouverian Montane & Foothill Forest	0	0	0
NO	162	4519	Mediterranean California Dry-Mesic Mixed Conifer Forest and Woodland	01.C.2.D009M023E162	Dry mixed conifer forests and woodlands, usually with Douglas-fir codominant with sugar pine, incense cedar, and/or Ponderosa pine. In the transverse ranges of southern California, incense cedar can be codominant with white fir in this sytem, but further north white fir is an indicator of the moist-mesic mixed conifer system. These forests and woodlands were fire maintained ecosystems, mostly now…	01	Forest & Woodland	01.C	Temperate Forest	01.C.02	Cool Temperate Forest	D009	Western North American Cool Temperate Forest	M023	Southern Vancouverian Montane & Foothill Forest	0	0	0
NO	163	4603	Mediterranean California Mesic Mixed Conifer Forest and Woodland	01.C.2.D009M023E163	These are mixed conifer forests dominated by white fir, usually with some Douglas-fir, incense cedar, pine (Ponderosa, Jeffrey, sugar most often), or with Shasta red fir at higher elevations. In limited locations in the central Sierra Nevada, giant sequoia dominates, usually with white fir, and at the highest elevations also with California red fir. These forests are variable, with diverse unders…	01	Forest & Woodland	01.C	Temperate Forest	01.C.02	Cool Temperate Forest	D009	Western North American Cool Temperate Forest	M023	Southern Vancouverian Montane & Foothill Forest	0	0	0
NO	164	4546	Sierran-Intermontane Desert Western White Pine-White Fir Woodland	01.C.2.D009M023E164	This system represents mid to high elevation, open woodlands dominated by western white pine, occasionally with white fir, occuring in the desert mountains of Nevada, south-central Oregon and eastern California. They occur on all slopes and aspects, but most frequently are found on drier areas, including southeast and northwest slopes and ridges. They are comprised of large, widely spaced white p…	01	Forest & Woodland	01.C	Temperate Forest	01.C.02	Cool Temperate Forest	D009	Western North American Cool Temperate Forest	M023	Southern Vancouverian Montane & Foothill Forest	0	0	0
NO	165	4601	California Coastal Redwood Forest	01.C.2.D009M024E165	These are giant conifers forests, found in the coastal fog belt. Among the tallest forests in the world, coast redwood, Port Orford cedar, Douglas fir and western hemlock trees grow over 300 feet tall, sometimes with tanoak and laurel subcanopies over 100 feet tall. They occur on river terraces and coastal slopes. Understory plants are diverse and typical of coastal conifer forests, although usua…	01	Forest & Woodland	01.C	Temperate Forest	01.C.02	Cool Temperate Forest	D009	Western North American Cool Temperate Forest	M024	Vancouverian Lowland & Montane Rainforest	0	0	0
NO	166	4148	North Pacific Broadleaf Landslide Forest and Shrubland	01.C.2.D009M024E166	These are forests or shrublands, usually found on recent or unstabilized landslides, most commonly on toeslopes above rivers, or immediately along the coast or anywhere else landslides are common. Throughout most of the region, they are dominated by red alder, although other deciduous species salmonberry, thimbleberry, currents, devil's club and sometimes bigleaf maple can also be codominant. Sim…	01	Forest & Woodland	01.C	Temperate Forest	01.C.02	Cool Temperate Forest	D009	Western North American Cool Temperate Forest	M024	Vancouverian Lowland & Montane Rainforest	0	0	0
NO	167	4547	North Pacific Dry-Mesic Silver Fir-Western Hemlock-Douglas-fir Forest	01.C.2.D009M024E167	This is a dominant forest system in western Oregon and Washington, usually supporting mixed forests of Douglas-fir, Pacific silver fir and western hemlock. These are giant conifer forests, with trees often over 250 feet tall if undisturbed. The understory is variable, including shrubs, forbs, or ferns, and extensive down logs and snags.	01	Forest & Woodland	01.C	Temperate Forest	01.C.02	Cool Temperate Forest	D009	Western North American Cool Temperate Forest	M024	Vancouverian Lowland & Montane Rainforest	0	0	0
NO	168	4604	North Pacific Hypermaritime Sitka Spruce Forest	01.C.2.D009M024E168	These are coastal forests dominated by Sitka spruce, and often have a mixture of other conifers present, such as western hemlock, western red-cedar, or Alaska yellow-cedar. Western hemlock is very often codominant. These forests are restricted to areas within 25 km of saltwater and are most abundant along the coast of Vancouver Island, southern and northern portions of coastal British Columbia, t…	01	Forest & Woodland	01.C	Temperate Forest	01.C.02	Cool Temperate Forest	D009	Western North American Cool Temperate Forest	M024	Vancouverian Lowland & Montane Rainforest	0	0	0
NO	169	4613	North Pacific Hypermaritime Western Red-cedar-Western Hemlock Forest	01.C.2.D009M024E169	These are tall coastal conifer forests dominated by western hemlock and western red cedar. They are found at low elevations, and usually within 15 miles of the ocean, with cool summers, abundant fog, very wet winters without a major snowpack. Most remnants are old-growth forests with dense understories of evergreen shrubs such as salal and evergreen huckleberry, deciduous shrubs (fools and red hu…	01	Forest & Woodland	01.C	Temperate Forest	01.C.02	Cool Temperate Forest	D009	Western North American Cool Temperate Forest	M024	Vancouverian Lowland & Montane Rainforest	0	0	0
NO	170	4338	North Pacific Lowland Mixed Hardwood-Conifer Forest and Woodland	01.C.2.D009M024E170	This lowland mixed hardwood - conifer forest system occurs throughout the Pacific Northwest. These forests are composed of large conifers, including douglas-fir, western red-cedar, grand fir,western hemlock, and/or sitka spruce, with deciduous hardwood trees present and usually codominant, such as bigleaf maple, oregon white oak, red alder, cascara false buckthorn, and pacific dogwood. Under the …	01	Forest & Woodland	01.C	Temperate Forest	01.C.02	Cool Temperate Forest	D009	Western North American Cool Temperate Forest	M024	Vancouverian Lowland & Montane Rainforest	0	0	0
NO	171	4522	North Pacific Maritime Dry-Mesic Douglas-fir-Western Hemlock Forest	01.C.2.D009M024E171	These are the major lowland conifer forests found in foothills and mountains of western Oregon, Washington and British Columbia. They occur in a matrix with the moist-site Douglas-fir western hemlock forest system. Historically they were characterized bytall Douglas fir forests, with western hemlock co-dominant or occasional in the understory, sometimes along with grand fir or western red cedar, …	01	Forest & Woodland	01.C	Temperate Forest	01.C.02	Cool Temperate Forest	D009	Western North American Cool Temperate Forest	M024	Vancouverian Lowland & Montane Rainforest	0	0	0
NO	172	4606	North Pacific Maritime Mesic-Wet Douglas-fir-Western Hemlock Forest	01.C.2.D009M024E172	This system represents the moist-site variant of the major lowland conifer forests found in foothills and mountains of western Oregon, Washington and British Columbia. They occur in a matrix with the dry-site Douglas-fir western hemlock forest system. Historically they were characterized by a mixed of tall western hemlock, western red cedar and Douglas fir forests, although many have become conif…	01	Forest & Woodland	01.C	Temperate Forest	01.C.02	Cool Temperate Forest	D009	Western North American Cool Temperate Forest	M024	Vancouverian Lowland & Montane Rainforest	0	0	0
NO	173	4607	North Pacific Mesic Western Hemlock-Silver Fir Forest	01.C.2.D009M024E173	These are large, moist montane conifer forests, found in the wettest and most productive areas of the Pacific Northwest's mountains. Pacific silver fir, western hemlock and western red cedar are the dominant trees of these forests, which rarely support Douglas-fir. The forests are varied, although most of these have some shrubs in the understory, and many are dominated by huckleberry evergreen, A…	01	Forest & Woodland	01.C	Temperate Forest	01.C.02	Cool Temperate Forest	D009	Western North American Cool Temperate Forest	M024	Vancouverian Lowland & Montane Rainforest	0	0	0
NO	174	4552	North Pacific Wooded Volcanic Flowage	01.C.2.D009M024E174	This system represents the woodlands, savannas and open forests that occur on the recent lava flows found throught the Cascades of the Pacific Northwest. The system includes lava flows from 2000 to 8200 years old, as well as other volcanic events in these northwest systems pyroclastic flows, mudflows, lahars, and debris avalanches create openings in the northwest conifer forests, which are slowly…	01	Forest & Woodland	01.C	Temperate Forest	01.C.02	Cool Temperate Forest	D009	Western North American Cool Temperate Forest	M024	Vancouverian Lowland & Montane Rainforest	0	0	0
NO	175	4318	Mediterranean California Red Fir Forest	01.C.2.D009M025E175	These are high mountain forests and woodlands dominated by red fir, either California red fir, Shasta red fir or noble fir. They are found usually on deep, well drained soils, often on ridges, moutain terraces or slopes, usually in areas with heavy snowpack. Other conifers can often be found, but are not usually important. The understory is variable, often composed of evergreen shrubs; sometimes …	01	Forest & Woodland	01.C	Temperate Forest	01.C.02	Cool Temperate Forest	D009	Western North American Cool Temperate Forest	M025	Vancouverian Subalpine Forest	0	0	0
NO	176	4521	Mediterranean California Subalpine Woodland	01.C.2.D009M025E176	This system occurs on ridges and rocky slopes around timberline at 2900 m (9500 feet) elevation in the southern Sierra Nevada and Transverse and Peninsular ranges, up to 3500 m (11,500 feet) in the Sierra Nevada, and 2450 m (8000 feet) in the southern Cascades. Tree species often occur as krummholz growth forms with a wind-pruned, prostrate, and/or shrublike appearance, but in more protected site…	01	Forest & Woodland	01.C	Temperate Forest	01.C.02	Cool Temperate Forest	D009	Western North American Cool Temperate Forest	M025	Vancouverian Subalpine Forest	0	0	0
NO	177	4605	North Pacific Maritime Mesic Subalpine Parkland	01.C.2.D009M025E177	Subalpine parklands found in the high mountains of the Pacific northwest, composed of clumps of trees to small patches of tall, full sized, subalpine forests of mountain helmlock, silver fir, subalpine fir, and yellow cedar, with open mountain meadows of sedges and moist grasses, alpine dwarf-shrubs )mountain heather), and moist forbs (lupine, valerian, bistort). Often found in a matrix with suba…	01	Forest & Woodland	01.C	Temperate Forest	01.C.02	Cool Temperate Forest	D009	Western North American Cool Temperate Forest	M025	Vancouverian Subalpine Forest	0	0	0
NO	178	4523	North Pacific Mountain Hemlock Forest	01.C.2.D009M025E178	Forests and woodlands found in the mountains of the northwest. These forests are always dominated by mountain hemlock, and occur just below the subalpine zone, with heavy snowpacks in the winter and short, cool summers. The trees get quite large for montane forests, often having an open understory of grasslike plants, such as woodrush, reedgrass, and fescue, deciduous shrubs such as thin-leaved b…	01	Forest & Woodland	01.C	Temperate Forest	01.C.02	Cool Temperate Forest	D009	Western North American Cool Temperate Forest	M025	Vancouverian Subalpine Forest	0	0	0
NO	179	4608	Northern California Mesic Subalpine Woodland	01.C.2.D009M025E179	This system occurs on ridges and rocky slopes around timberline at 2600 m (7900 feet) in the central Sierra Nevada and 2450 m (8000 feet) in the southern Cascades. Woodlands are found on concave or mesic slopes in areas with long-lasting snowpack and better soil development than other drier and more exposed subalpine woodlands. The tree canopy is characterized by mountain hemlock and may include …	01	Forest & Woodland	01.C	Temperate Forest	01.C.02	Cool Temperate Forest	D009	Western North American Cool Temperate Forest	M025	Vancouverian Subalpine Forest	0	0	0
NO	180	9307	Northern Pacific Mesic Subalpine Woodland	01.C.2.D009M025E180	This system occurs on ridges and rocky slopes around timberline at 2600 m (7900 feet) in the central Sierra Nevada and 2450 m (8000 feet) in the southern Cascades. These woodlands are found on concave or mesic slopes in areas with longlasting snowpack and better soil development than other drier and more exposed subalpine woodlands. Characteristic species include Tsuga mertensiana, Abies magnific…	01	Forest & Woodland	01.C	Temperate Forest	01.C.02	Cool Temperate Forest	D009	Western North American Cool Temperate Forest	M025	Vancouverian Subalpine Forest	0	0	0
NO	181	4533	Sierra Nevada Subalpine Lodgepole Pine Forest and Woodland	01.C.2.D009M025E181	Found at high elevations in the mountains of northern California and south-central Oregon, these are open forests and woodlands dominated almost entirely by Sierran lodgepole pine. They have open understory, often barren with grasses and dry sedges dominant, with patches of evergreen shrubs such as ceanothus and manzanita. These are usually cold and dry forests, sometimes occurring near more char…	01	Forest & Woodland	01.C	Temperate Forest	01.C.02	Cool Temperate Forest	D009	Western North American Cool Temperate Forest	M025	Vancouverian Subalpine Forest	0	0	0
NO	182	4513	Columbia Plateau Western Juniper Woodland and Savanna	01.C.2.D010M026E182	These open western juniper woodlands and savannas (grasslands with scattered trees) are found on low hills and foothills in the northwestern US. Occasional ponderosa or Jeffery pines may be present, but single-leaf pinyon is absent. Curl-leaf mountain-mahogany may be common in some areas. Basin big sagebrush is the most common shrub, although antelope bitterbrush, rubber rabbitbrush, green rabbit…	01	Forest & Woodland	01.C	Temperate Forest	01.C.02	Cool Temperate Forest	D010	Western North American Cool Temperate Woodland & Scrub	M026	Intermountain Singleleaf Pinyon - Western Juniper Woodland	0	0	0
NO	183	4514	Great Basin Pinyon-Juniper Woodland	01.C.2.D010M026E183	These woodlands occur on dry mountain ranges of the Great Basin region and eastern foothills of the Sierra Nevada. They are found on warm, dry sites on mountain slopes, mesas, plateaus and ridges, above the valleys where sagebrush is dominant. Severe weather events occurring during the growing season, such as frosts and drought, are thought to limit the distribution of pinyon-juniper woodlands to…	01	Forest & Woodland	01.C	Temperate Forest	01.C.02	Cool Temperate Forest	D010	Western North American Cool Temperate Woodland & Scrub	M026	Intermountain Singleleaf Pinyon - Western Juniper Woodland	0	0	0
NO	184	4147	Inter-Mountain Basins Curl-leaf Mountain Mahogany Woodland and Shrubland	01.C.2.D010M026E184	Curl-leaf mountain mahogany shrublands or woodlands, usually found on rocky outcrops and warm south-facing hill slopes from canyons and foothills to mountain ridgetops. These extensive woodlands and shrublands are common across the Great Basin from the Sierra Nevada and extend east into south-central Montana and western Colorado. Most areas have exposed rock and bunchgrasses sometimes with scatte…	01	Forest & Woodland	01.C	Temperate Forest	01.C.02	Cool Temperate Forest	D010	Western North American Cool Temperate Woodland & Scrub	M026	Intermountain Singleleaf Pinyon - Western Juniper Woodland	0	0	0
NO	185	5603	Inter-Mountain Basins Juniper Savanna	01.C.2.D010M026E185	In the intermountain west, these are dry savannas and open woodlands dominated by Utah juniper, found on plateaus, basins, foothills and lower mountain slopes. A savanna is a very open woodland that usually is accompanied by abundant perennial bunchgrasses (growing in clumps) and wildflowers. These very open woodlands grade into true pinyon - juniper forests and woodlands, and to the south Utah j…	01	Forest & Woodland	01.C	Temperate Forest	01.C.02	Cool Temperate Forest	D010	Western North American Cool Temperate Woodland & Scrub	M026	Intermountain Singleleaf Pinyon - Western Juniper Woodland	0	0	0
NO	186	5601	Colorado Plateau Pinyon-Juniper Shrubland	01.C.2.D010M027E186	This ecological system is characteristic of the rocky mesatops and slopes on the Colorado Plateau and western slope of Colorado. The vegetation is composed of dwarf (usually <3 m tall) two-needle pinyon and/or Utah juniper trees forming extensive tall shrublands/stunted woodlands along the low-elevation margins of pinyon-juniper woodlands. Other shrubs, if present, may include black sagebrush, Wy…	01	Forest & Woodland	01.C	Temperate Forest	01.C.02	Cool Temperate Forest	D010	Western North American Cool Temperate Woodland & Scrub	M027	Rocky Mountain Two-needle Pinyon - Juniper Woodland	0	0	0
NO	187	4512	Colorado Plateau Pinyon-Juniper Woodland	01.C.2.D010M027E187	These woodlands occur on on dry mountains and foothills of the Colorado Plateau Region from the Western Slope Colorado to the Wasatch Range, south to the Mogollon Rim. Pinyon-juniper woodlands are the predominant low elevation woodlands of this region, on warm, dry sites on mountain slopes, mesas, plateaus, and ridges. Severe weather events occurring during the growing season, such as frosts and …	01	Forest & Woodland	01.C	Temperate Forest	01.C.02	Cool Temperate Forest	D010	Western North American Cool Temperate Woodland & Scrub	M027	Rocky Mountain Two-needle Pinyon - Juniper Woodland	0	0	0
NO	188	5606	Southern Rocky Mountain Juniper Woodland and Savanna	01.C.2.D010M027E188	This juniper savanna is grassland with scattered mature juniper trees (>150 years old). It includes local areas of more dense juniper trees that form woodland patches. Elevationally it occurs below the ponderosa pine zone in the transition between foothillls and plains in the southern Rocky Mountains in northern New Mexico and southerneastern Colorado extending out into the valleys and plains. On…	01	Forest & Woodland	01.C	Temperate Forest	01.C.02	Cool Temperate Forest	D010	Western North American Cool Temperate Woodland & Scrub	M027	Rocky Mountain Two-needle Pinyon - Juniper Woodland	0	0	0
NO	189	4534	Southern Rocky Mountain Pinyon-Juniper Woodland	01.C.2.D010M027E189	These open woodlands occur on warm, dry sites in foothills and lower mountains in southern Colorado and north-central New Mexico, and extends out into southeastern Great Plains on mesas and hills. It is composed of two-needle pinyon and/or one-seed juniper trees with Rocky Mountain juniper replaces one-seed juniper at higher elevations. Common shrubs and grasses present include Bigelow's sagebrus…	01	Forest & Woodland	01.C	Temperate Forest	01.C.02	Cool Temperate Forest	D010	Western North American Cool Temperate Woodland & Scrub	M027	Rocky Mountain Two-needle Pinyon - Juniper Woodland	0	0	0
YES	190	9826	Northwestern Great Plains Floodplain	01.C.3.D011M028E190	This system includes t he floodplains of medium and large rivers of the northwestern Great Plains. This system occurs in the upper Missouri River Basin and includes parts of the Niobrara, White, Cheyenne, Little Missouri, Yellowstone, Powder, Bighorn, Milk, and Musselshell rivers. Alluvial soils and periodic, intermediate flooding (every 5-25 years) typify this system. These are the perennial big…	01	Forest & Woodland	01.C	Temperate Forest	01.C.03	Temperate Flooded & Swamp Forest	D011	Eastern North American Flooded & Swamp Forest	M028	Great Plains Floodplain Forest	1	0	0
YES	191	9847	Northwestern Great Plains Riparian	01.C.3.D011M028E191	This system represents the streamside woodlands, shrublands, and gravel flats found along the rivers and streams in the northwestern Great Plains. It occurs in habitats ranging from deep cut ravines to wide breaded river-beds. Cottonwood, willows, silver sage, and grasses are the most common dominant species in these linear features. The name "riparian" means narrow. Contrast with Great Plains "F…	01	Forest & Woodland	01.C	Temperate Forest	01.C.03	Temperate Flooded & Swamp Forest	D011	Eastern North American Flooded & Swamp Forest	M028	Great Plains Floodplain Forest	1	0	0
YES	192	9823	Western Great Plains Floodplain	01.C.3.D011M028E192	This ecological system is found in the floodplains of medium and large rivers of the western Great Plains. It occurs on the lower reaches of the North and South Platte, Platte, Arkansas, and Canadian rivers. Alluvial soils and periodic, intermediate flooding (every 5-25 years) typify this system. These are the perennial big rivers of the region with hydrologic dynamics largely driven by snowmelt …	01	Forest & Woodland	01.C	Temperate Forest	01.C.03	Temperate Flooded & Swamp Forest	D011	Eastern North American Flooded & Swamp Forest	M028	Great Plains Floodplain Forest	1	0	0
YES	193	9814	Western Great Plains Floodplain Systems	01.C.3.D011M028E193	This riparian system group is found in the floodplains of medium and large rivers of the western Great Plains ranging from Texas and New Mexico to Canada. Alluvial soils and periodic, intermediate flooding (every 5-25 years) typify this system. Dominant communities range from floodplain forests to wet meadows to gravel/sand flats; however, they are linked by underlying soils and the flooding regi…	01	Forest & Woodland	01.C	Temperate Forest	01.C.03	Temperate Flooded & Swamp Forest	D011	Eastern North American Flooded & Swamp Forest	M028	Great Plains Floodplain Forest	1	0	0
YES	194	9848	Western Great Plains Riparian Woodland and Shrubland	01.C.3.D011M028E194	These are the stream and creek-side woodlands and shrublands found in the western Great Plains. They usually occur within shortgrass prairie or other types of grasslands. They occur in draws and along small rivers in deep cut ravines to wider meandering streambeds. Flows in these streams can be flashy, and may dry down completely for some portion of the year. Dominant species vary with the size o…	01	Forest & Woodland	01.C	Temperate Forest	01.C.03	Temperate Flooded & Swamp Forest	D011	Eastern North American Flooded & Swamp Forest	M028	Great Plains Floodplain Forest	1	0	0
NO	195	9802	Central Appalachian Floodplain - Forest Modifier	01.C.3.D011M029E195	This system encompasses floodplains from southern New England to Virginia. Mostly forested, these occur on floodplains of medium to large rivers where topography and process have resulted in the development of a relatively flat floodplain with a complex of upland and wetland temperate alluvial vegetation. This complex includes floodplain forests in which Acer saccharinum, Populus deltoides, and P…	01	Forest & Woodland	01.C	Temperate Forest	01.C.03	Temperate Flooded & Swamp Forest	D011	Eastern North American Flooded & Swamp Forest	M029	Northern & Central Floodplain Forest & Scrub	0	0	0
NO	196	9803	Central Appalachian Riparian - Forest Modifier	01.C.3.D011M029E196	This riparian system ranges from southern New England to Virginia. It develops on floodplains and shores along river channels that lack a broad flat floodplain due to steeper sideslopes, higher gradient, or both. Flooding is the major process affecting the vegetation, but compared to flat floodplain areas, the substrate is more rapidly drained, and deposition is less important than erosion. The v…	01	Forest & Woodland	01.C	Temperate Forest	01.C.03	Temperate Flooded & Swamp Forest	D011	Eastern North American Flooded & Swamp Forest	M029	Northern & Central Floodplain Forest & Scrub	0	0	0
YES	197	9818	Central Interior and Appalachian Floodplain Systems	01.C.3.D011M029E197	This systems group encompasses large-river floodplains over much of the eastern United States. Mostly forested, these systems occur on floodplains of medium to large rivers where topography and process have resulted in the development of a relatively flat, well-developed floodplain with a complex of upland and wetland temperate alluvial vegetation. Many examples of these systems will contain well…	01	Forest & Woodland	01.C	Temperate Forest	01.C.03	Temperate Flooded & Swamp Forest	D011	Eastern North American Flooded & Swamp Forest	M029	Northern & Central Floodplain Forest & Scrub	1	0	0
NO	198	9819	Central Interior and Appalachian Riparian Systems	01.C.3.D011M029E198	This riverscour-influenced systems group occurs on moderately to very high-gradient streams over a wide range of elevations. It develops on small floodplains and shores along river channels that lack a broad, flat floodplain due to steeper sideslopes, higher gradient, or both. Flooding is the major process affecting the vegetation, with the substrate more rapidly drained than in flat floodplain a…	01	Forest & Woodland	01.C	Temperate Forest	01.C.03	Temperate Flooded & Swamp Forest	D011	Eastern North American Flooded & Swamp Forest	M029	Northern & Central Floodplain Forest & Scrub	0	0	0
NO	199	9820	Laurentian-Acadian Floodplain Systems	01.C.3.D011M029E199	This systems group encompasses north-temperate and sub-boreal floodplains in the northeastern and north-central U.S. and adjacent Canada north of the range of Platanus occidentalis. Most occur along medium to large rivers where topography and process have resulted in the development of a complex of upland and wetland, temperate, alluvial vegetation on generally flat topography. This complex inclu…	01	Forest & Woodland	01.C	Temperate Forest	01.C.03	Temperate Flooded & Swamp Forest	D011	Eastern North American Flooded & Swamp Forest	M029	Northern & Central Floodplain Forest & Scrub	0	0	0
NO	200	9858	Ozark-Ouachita Riparian	01.C.3.D011M029E200	This system is found along streams and small rivers within the Ozark and Ouachita regions. In contrast to larger floodplain systems, this system has little to no floodplain development and often contains cobble bars and steep banks. It is traditionally experiences periodic, strong flooding. It is often characterized by a cobble bar with forest immediately adjacent with little to no marsh developm…	01	Forest & Woodland	01.C	Temperate Forest	01.C.03	Temperate Flooded & Swamp Forest	D011	Eastern North American Flooded & Swamp Forest	M029	Northern & Central Floodplain Forest & Scrub	0	0	0
NO	201	9857	South-Central Interior Large Floodplain	01.C.3.D011M029E201	This floodplain system is found in the Interior Highlands as far west as eastern Oklahoma, as well as throughout the Interior low Plateau, Cumberlands, Southern Ridge and Valley, and Western Allegheny Plateau, and lower elevations of the Southern Blue Ridge. It occurs along large rivers or streams where topography and alluvial processes have resulted in a well-developed floodplain. A single occur…	01	Forest & Woodland	01.C	Temperate Forest	01.C.03	Temperate Flooded & Swamp Forest	D011	Eastern North American Flooded & Swamp Forest	M029	Northern & Central Floodplain Forest & Scrub	0	0	0
NO	202	9805	South-Central Interior Large Floodplain - Forest Modifier	01.C.3.D011M029E202	This floodplain system is found throughout the Interior low Plateau, Cumberlands, Southern Ridge and Valley, Western Allegheny Plateau, and lower elevations of the Southern Blue Ridge. Examples occur along large rivers where topography and alluvial processes have resulted in a well-developed floodplain. A single occurrence may extend from river's edge across the outermost extent of the floodplain…	01	Forest & Woodland	01.C	Temperate Forest	01.C.03	Temperate Flooded & Swamp Forest	D011	Eastern North American Flooded & Swamp Forest	M029	Northern & Central Floodplain Forest & Scrub	0	0	0
[truncated: 375 more rows]

## Sheet: Landfire_EVC
Class_Use	Raster_Value	LANDFIRE_Class_Name	coverherb1	covershrub1	covertree1
NO	11	Open Water	0	0	0
NO	12	Snow/Ice	0	0	0
NO	13	Developed-Upland Deciduous Forest	0	0	0
NO	14	Developed-Upland Evergreen Forest	0	0	0
NO	15	Developed-Upland Mixed Forest	0	0	0
NO	16	Developed-Upland Herbaceous	0	0	0
NO	17	Developed-Upland Shrubland	0	0	0
NO	18	Developed-Herbaceous Wetland Vegetation	0	0	0
NO	19	Developed-Woody Wetland Vegetation	0	0	0
NO	20	Developed - General	0	0	0
NO	21	Developed - Open Space	0	0	0
NO	22	Developed - Low Intensity	0	0	0
NO	23	Developed - Medium Intensity	0	0	0
[truncated: 62 more rows]

## Sheet: Landfire_EVT
Class_Use	Raster_Value	LANDFIRE_Class_Name	LANDFIRE_Fuel_Code	LANDFIRE_Fuel_Name	LANDFIRE_Lifeform	LANDFIRE_Group_Code	LANDFIRE_Group_Name	LANDFIRE_Group_Physiognomy	NVCS_Order	NVC_Class	NVC_Subclass	SRM_Cover_Type	barren1c	barren2c	devroad1	devurban1	greasewood1c	intannualgrass1	pinyon2c	ponderosa1c	riparian2c	sage1c	sagelow1	sagetall1	saltdesert1c	sparse1
[truncated: 850 more rows]

[truncated: 2 more sheets: NASS, NLCD]
